# Supplementary material for: Multi-omics reveal microbial determinants impacting the treatment outcome of antidepressants in major depressive disorder
Source: Microbiome. 2023 Aug 28;11:195. doi: 10.1186/s40168-023-01635-6 (PMC10464022; doi:10.1186/s40168-023-01635-6)
Supplement: Supplementary file 3 — Additional file 2: Table S1. Demographics and clinical characteristics between MDD and HC. Table S2. Demographics and clinical characteristics between R and NR. [file 40168_2023_1635_MOESM2_ESM.xlsx]

## Sheet: S1
	Table S1 Demographics and clinical characteristics between MDD and HC
		MDD （N=110）	HCs（N=166）	P
	Age(year,mean±sd)	28.10±6.97	28.89±7.86	0.393a
	BMI(kg/m2)	22.19±3.30	22.51±3.72	0.469a
	Education(H/U/G)	22/64/24	57/58/51	＜0.05b
	Gender(male/female)	41/69	68/98	0.539b
	Number of previous episodes	1.78±1.27	-
	Course of disease（month）	(3.683,60.817)	-
	Recurrence /First episode	49/61	-
	Family history (yes/no)	86/24	-
	Drug dose(mg/d)	12.70±3.62	-
	Baseline HAMD-17	20.57±3.823	-	＜0.001a
	Follow-up HAMD-17	8.32±5.652	-
	Notes: Values are shown in mean ± SD (standard deviation). Abbreviations: MDD major depressive disorder, HCs healthy controls, HAMD-17 17-item Hamilton Depression Rating Scale, BMI Body Mass Index, H high school, U undergraduate, G graduate. a Difference of age, BMI and HAMD scores between MDD and HC were analyzed by using the two-sample t test.b Difference of gender and education between MDD and…

## Sheet: S2
	Table S2 Demographics and clinical characteristics between R and NR
		R（N=56）	NR（N=54）	P
	Age(year,mean±sd)	27.87±5.69	28.33±8.14	0.728a
	BMI(kg/m2)	21.68±3.02	22.72±3.52	0.098a
	Education(H/U/G)	13/26/17	9/38/7	＜0.029b
	Gender(male/female)	20/36	21/33	0.731b
	Number of previous episodes	1.71±1.11	1.85±1.43	0.573a
	Course of disease（month）	(2.6253,53.8830)	(5.9247,62.8168)
	Recurrence /First episode	25/31	24/30	0.983b
	Family history (yes/no)	44/12	42/12	0.92b
	Drug dose(mg/d)	12.22±3.55	13.20±3.67	0.191a
	Baseline HAMD-17	19.79±3.51	21.39±3.99	0.03a
	Follow-up HAMD-17	3.98±1.85	12.68±4.19	＜0.001a
	Notes: Values are shown in mean ± SD (standard deviation). Abbreviations: R remission group, NR non-remission. a Difference of age, BMI and HAMD scores between R and NR group were analyzed by using the two-sample t test. b Difference of gender, education and family history between R and NR group were analyzed by using the chi-square test.
								Demographics and clinical characteristics.					Demographics and clinical characteristics.
									R（N=56）	NR（N=54）	P			R（N=56）	NR（N=54）	P
								Age(year,mean±sd)	27.87±5.69	28.33±8.14	0.728a		Age(year,mean±sd)	27.87±5.69	28.33±8.14	0.728a
								BMI(kg/m2)	21.68±3.02	22.72±3.52	0.098a		BMI(kg/m2)	21.68±3.02	22.72±3.52	0.098a
								Education(H/U/G)	13/26/17	9/38/7	＜0.029b		Education(H/U/G)	13/26/17	9/38/7	＜0.029b
								Gender(male/female)	20/36	21/33	0.731b		Gender(male/female)	20/36	21/33	0.731b
								Number of previous episodes	1.71±1.11	1.85±1.43	0.573a		Number of previous episodes	1.71±1.11	1.85±1.43	0.573a
								Course of disease（month）	(2.6253，53.8830)	(5.9247，62.8168)			Course of disease（month）	(2.6253，53.8830)	(5.9247，62.8168)
								Recurrence /First episode	25/31	24/30	0.983b		Recurrence /First episode	25/31	24/30	0.983b
								Family history (yes/no)	44/12	42/12	0.92b		Family history (yes/no)	44/12	42/12	0.92b
								Drug dose(mg/d)	12.22±3.55mg	13.20±3.67mg			Drug dose(mg/d)	12.22±3.55mg	13.20±3.67mg
								Baseline HAMD-17	19.79±3.51	21.39±3.99	0.03a		Baseline HAMD-17	19.79±3.51	21.39±3.99	0.03a
								Follow-up HAMD-17	3.98±1.85	12.68±4.19	＜0.001a		Follow-up HAMD-17	3.98±1.85	12.68±4.19	＜0.001a
