# Supplementary material for: Multi-omics reveal microbial determinants impacting the treatment outcome of antidepressants in major depressive disorder
Source: Microbiome. 2023 Aug 28;11:195. doi: 10.1186/s40168-023-01635-6 (PMC10464022; doi:10.1186/s40168-023-01635-6)
Supplement: Supplementary file 4 — Additional file 3: Table S3. The influence of confounding factors on bacterial composition between MDD and HC. Table S4. The influence of confounding factors on bacterial composition between R and NR. [file 40168_2023_1635_MOESM3_ESM.xlsx]

## Sheet: S3
	Table S3 The influence of confounding factors on bacterial composition between MDD and HC
	Variables	MDD（N=59） and HC（N=84） samples
			χ2	P
		GU		0.999a
	Medical history	IBD		0.082 a
		IBS		/
		High_fat	0.82	0.365
		High_salt	0.509	0.476
	Dietary preference	High_fiber	3.506	0.061
		High_protein	3.383	0.066
	Smoking		0.649	0.42
	Antibiotic		3.354	0.067
	Probiotics			0.999 a
	Notes: a Fisher’s Exact Test, GU: Gastric ulcer, IBD: Inflammatory bowel disease,IBS:Irritable bowel syndrome

## Sheet: S4
	Table S4 The influence of confounding factors on bacterial composition between R and NR
	Variables	R（N=34） and NR（N=25） samples
			χ2	P
		GU		0.424 a
	Medical history	IBD		0.011 a
		IBS		/
		High_fat	0.12	0.729
		High_salt	0.07	0.792
	Dietary preference	High_fiber	1.091	0.296
		High_protein	0.414	0.52
	Smoking			0.63
	Antibiotic			0.729
	Probiotics			0.383 a
	Notes: a Fisher’s Exact Test, GU: Gastric ulcer, IBD: Inflammatory bowel disease,IBS:Irritable bowel syndrome
