# Supplementary material for: Multi-omics reveal microbial determinants impacting the treatment outcome of antidepressants in major depressive disorder
Source: Microbiome. 2023 Aug 28;11:195. doi: 10.1186/s40168-023-01635-6 (PMC10464022; doi:10.1186/s40168-023-01635-6)
Supplement: Supplementary file 5 — Additional file 4: Table S5. Changes in antimicrobial resistance (AMR) genes in the ALL, R and NR groups after ESC treatment [file 40168_2023_1635_MOESM4_ESM.xlsx]

## Sheet: S5
Table S5: Changes in antimicrobial resistance (AMR) genes in the ALL, R and NR groups after ESC treatment
	AMR_id	drug class	resistance mechanism	AMR gene family						coefficient	pval	qval
Group_ALL	3000569	tetracycline antibiotic	antibiotic efflux	major facilitator superfamily (MFS) antibiotic efflux pump						0.0115366	0.00198795	0.468925
	3003558	cephalosporin; penam	antibiotic inactivation	BlaA beta-lactamase						-0.100695	0.00307492	0.468925
	3003954	macrolide antibiotic; fluoroquinolone antibiotic	antibiotic efflux	major facilitator superfamily (MFS) antibiotic efflux pump						0.106274	0.0237557	0.793092
	3002522	aminocoumarin antibiotic	antibiotic efflux	ATP-binding cassette (ABC) antibiotic efflux pump						0.0225013	0.023893	0.793092
	3002824	macrolide antibiotic; lincosamide antibiotic; streptogramin antibiotic	antibiotic target alteration	Erm 23S ribosomal RNA methyltransferase						0.0087269	0.0266683	0.793092
	3000804	fluoroquinolone antibiotic; diaminopyrimidine antibiotic; phenicol antibiotic	antibiotic efflux	resistance-nodulation-cell division (RND) antibiotic efflux pump						0.0582131	0.0302469	0.793092
	3002926	glycopeptide antibiotic	antibiotic target alteration	vanR; glycopeptide resistance gene cluster						0.0291099	0.036347	0.793092
	3002641	aminoglycoside antibiotic	antibiotic inactivation	APH(3')						-0.00982928	0.0371249	0.793092
	3000602	lincosamide antibiotic; macrolide antibiotic; streptogramin antibiotic	antibiotic target alteration	Erm 23S ribosomal RNA methyltransferase						-0.0131485	0.0374094	0.793092
	3003992	rifamycin antibiotic	antibiotic inactivation	rifampin phosphotransferase						0.00777178	0.0375432	0.793092
	3002270	carbapenem	antibiotic inactivation	IND beta-lactamase						0.0173957	0.0378242	0.793092
	3002534	aminoglycoside antibiotic	antibiotic inactivation	AAC(3)						0.00485158	0.0381226	0.793092
	3002790	fluoroquinolone antibiotic	antibiotic target protection	quinolone resistance protein (qnr)						-0.017321	0.0413515	0.793092
	3002688	phenicol antibiotic	antibiotic inactivation	chloramphenicol acetyltransferase (CAT)						0.00708183	0.0478369	0.793092
	3000412	sulfonamide antibiotic; sulfone antibiotic	antibiotic target replacement	sulfonamide resistant sul						0.253318	0.0487083	0.793092
Group_R	3000569	tetracycline antibiotic	antibiotic efflux	major facilitator superfamily (MFS) antibiotic efflux pump						0.0243852	2.95238e-05	0.00900476
	3001711	penam; cephalosporin	antibiotic inactivation	OXA beta-lactamase						0.0119157	0.00567932	0.631144
	3003395	aminoglycoside antibiotic	antibiotic target alteration	antibiotic resistant rpsL						-0.00174977	0.00620798	0.631144
	3002897	nucleoside antibiotic	antibiotic inactivation	streptothricin acetyltransferase (SAT)						-0.018243	0.0222935	0.899226
	3000510	mupirocin	antibiotic target alteration	antibiotic resistant isoleucyl-tRNA synthetase (ileS)						0.0383682	0.0337962	0.899226
	3002828	macrolide antibiotic	antibiotic target protection	ABC-F ATP-binding cassette ribosomal protection protein						0.0144281	0.0347369	0.899226
	3003954	macrolide antibiotic; fluoroquinolone antibiotic	antibiotic efflux	major facilitator superfamily (MFS) antibiotic efflux pump						0.172794	0.035064	0.899226
	3003196	tetracycline antibiotic	antibiotic efflux	major facilitator superfamily (MFS) antibiotic efflux pump						-0.0244261	0.0380833	0.899226
	3003549	acridine dye; nucleoside antibiotic	antibiotic efflux	major facilitator superfamily (MFS) antibiotic efflux pump						-0.134181	0.0385538	0.899226
	3003983	phenicol antibiotic	antibiotic inactivation	chloramphenicol acetyltransferase (CAT)						0.028892	0.039019	0.899226
	3002641	aminoglycoside antibiotic	antibiotic inactivation	APH(3')						-0.0189252	0.0442899	0.899226
	3002882	lincosamide antibiotic	antibiotic efflux	ATP-binding cassette (ABC) antibiotic efflux pump						0.00208467	0.0458032	0.899226
	3000822	fluoroquinolone antibiotic	antibiotic efflux	major facilitator superfamily (MFS) antibiotic efflux pump						-0.114	0.0460483	0.899226
Group_NR	3002824	macrolide antibiotic; lincosamide antibiotic; streptogramin antibiotic	antibiotic target alteration	Erm 23S ribosomal RNA methyltransferase						0.0160609	0.00548654	0.656369
	3000804	fluoroquinolone antibiotic; diaminopyrimidine antibiotic; phenicol antibiotic	antibiotic efflux	resistance-nodulation-cell division (RND) antibiotic efflux pump						0.0803877	0.00686982	0.656369
	3002534	aminoglycoside antibiotic	antibiotic inactivation	AAC(3)						0.00709403	0.00773084	0.656369
	3002270	carbapenem	antibiotic inactivation	IND beta-lactamase						0.0299973	0.00860812	0.656369
	3003558	cephalosporin; penam	antibiotic inactivation	BlaA beta-lactamase						-0.103036	0.0201994	0.7053
	3000190	tetracycline antibiotic	antibiotic target protection	tetracycline-resistant ribosomal protection protein						0.0686822	0.02998	0.7053
	3000025	fluoroquinolone antibiotic	antibiotic efflux	ATP-binding cassette (ABC) antibiotic efflux pump						0.0357345	0.0383764	0.7053
	3002937	glycopeptide antibiotic	antibiotic target alteration	glycopeptide resistance gene cluster; vanS						-0.0183479	0.042517	0.7053
	3001329	fosfomycin	antibiotic efflux	major facilitator superfamily (MFS) antibiotic efflux pump						-0.195076	0.0475615	0.7053
Note: Coefficient Coefficient of visit week, with positive values representing up-regulated and negative values representing down-regulated
