# Supplementary material for: Multi-omics reveal microbial determinants impacting the treatment outcome of antidepressants in major depressive disorder
Source: Microbiome. 2023 Aug 28;11:195. doi: 10.1186/s40168-023-01635-6 (PMC10464022; doi:10.1186/s40168-023-01635-6)
Supplement: Supplementary file 6 — Additional file 5: Table S6. Changes in fecal metabolites in the ALL, R and NR groups after ESC treatment [file 40168_2023_1635_MOESM5_ESM.xlsx]

## Sheet: S6
Table S6: Changes in fecal metabolites in the ALL, R and NR groups after ESC treatment
group	comparison	feature	coefficient	pval	qval
Group_ALL	Baseline vs W2	3,5,5-Trimethyl-3-phenyl-1-hydroxy-cyclohexene	0.406051	0.000548828	0.193736
		4-Hydroxybenzeneacetic acid	0.285373	0.00126078	0.222528
		Epicatechin	0.312346	0.00239273	0.281544
		Dopamine	0.201769	0.00914695	0.610907
		1-Monoheptadecanoyl Glyceride	0.215502	0.0104208	0.610907
		Behenic Acid	0.290776	0.0121163	0.610907
		Z Hexose	-0.200983	0.0131234	0.610907
		3-Hydroxybutyric Acid	-0.245617	0.0201938	0.610907
		Maleimide	-0.207507	0.0213947	0.610907
		Biphenyl	-0.159813	0.021846	0.610907
		Vanillin	-0.197022	0.023424	0.610907
		Cholic Acid	-0.200893	0.0252131	0.610907
		beta-Alanine	0.189043	0.0258249	0.610907
		2,3-Dihydroxybutanoic Acid	0.233185	0.031665	0.610907
		7-Methylguanine	0.204038	0.0359109	0.610907
		Gamma-Tocopherol	0.18033	0.0367114	0.610907
		Dihydrouracil	-0.186545	0.0397484	0.610907
		Indoxyl Sulfate	0.212145	0.040527	0.610907
		1,4-Butanediol	0.240716	0.0415424	0.610907
		2-(4-(Hydroxy)benzylidene)malononitrile	0.149518	0.0431008	0.610907
	Baseline vs W12	Hydroxylamine	0.0422888	0.00687172	0.530339
		Trigonelline	-0.0391178	0.0079967	0.530339
		Uridine	0.0438774	0.00906351	0.530339
		4-Hydroxybenzeneacetic acid	0.0336509	0.00913956	0.530339
		Conduritol-Beta-Epoxide	-0.0392385	0.010145	0.530339
		Cerotinic Acid	0.043901	0.0107534	0.530339
		2-Deoxy-D-erythro-pentitol	-0.0411487	0.0108291	0.530339
		Lauric Acid	0.0372861	0.0143591	0.530339
		Rhamnose	0.0300498	0.0147437	0.530339
		Pyruvic Acid	-0.0346526	0.0150836	0.530339
		Glycerol-3-Galactoside	-0.0384933	0.0165261	0.530339
		Tryptophol	0.032583	0.0187184	0.550632
		Sinapinic Acid	0.0368592	0.0234394	0.636471
		N-Acetylglutamic acid	-0.0256609	0.030061	0.728895
		Maleimide	-0.0315798	0.0309729	0.728895
		Heptylamine	-0.0309229	0.0393418	0.768721
		5-Hydroxymethyl-2-furoic acid	0.0358722	0.0404648	0.768721
		Dodecanol	-0.0329036	0.0405465	0.768721
		D-Tagatose	0.0336411	0.0413759	0.768721
		2-(4-(Hydroxy)benzylidene)malononitrile	0.0288974	0.0450028	0.793107
		N-(trifluoroacetyl)-L-Alanine	-0.0349088	0.0486225	0.793107
		L-Glutamine	0.0271264	0.0494288	0.793107
Group_R	Baseline vs W2	D-Fructose-1,6-Bisphosphate	0.229085	0.00531822	0.819933
		3-(3-Hydroxyphenyl)-3-Hydroxypropionic Acid	0.386483	0.00586299	0.819933
		Galacto-Hexodialdose	0.288458	0.0118874	0.819933
		Cholic Acid	-0.288404	0.0128212	0.819933
		2-Hydroxybutyric acid	0.347311	0.0154292	0.819933
		Xanthosine	-0.248035	0.0173088	0.819933
		Z Hexose	-0.271409	0.017782	0.819933
		Rhamnose	0.259579	0.0185821	0.819933
		N-Acetylglycine	-0.299183	0.0302765	0.999109
		N-Acetylglutamic acid	0.210915	0.0396488	0.999109
		P-Hydroxylphenyllactic Acid	0.196081	0.0429227	0.999109
		Citraconic Acid	-0.344476	0.0479559	0.999109
		2-Deoxyerythritol	0.249966	0.0483967	0.999109
	Baseline vs W12	D-Fructose-1,6-Bisphosphate	0.0456947	0.00167659	0.456395
		2-Hydroxybutyric acid	0.0707317	0.00258581	0.456395
		Pyruvic Acid	-0.0476213	0.00938971	0.747506
		2-Deoxy-D-Erythro-Pentopyranose	-0.0524798	0.0126793	0.747506
		L-Isoleucine	-0.0579473	0.0127603	0.747506
		Glucosaminic Acid	-0.0506434	0.0163046	0.747506
		3-(3-Hydroxyphenyl)-3-Hydroxypropionic Acid	0.0544252	0.0168267	0.747506
		Xanthosine	-0.0393328	0.0196698	0.747506
		Dimethyl phosphate	-0.055981	0.0225964	0.747506
		Galacto-Hexodialdose	0.0438626	0.0276796	0.747506
		Lithocholic Acid	-0.0381565	0.0329042	0.747506
		2-Deoxyerythritol	0.0453635	0.0350984	0.747506
		3-Arylcarbonyl-Alanine	-0.0472635	0.0361816	0.747506
		2-Deoxy-D-erythro-pentitol	-0.047519	0.036755	0.747506
		4-Methylbenzenesulfonamide	-0.0353694	0.0385805	0.747506
		Fucitol	0.0496263	0.0420581	0.747506
		Glucose-1-Phosphate	0.0484084	0.0420676	0.747506
		Glycerol-3-Galactoside	-0.0461081	0.0426718	0.747506
		L-Glutamine	0.0415114	0.0434504	0.747506
		1-Deoxy-D-ribitol	-0.0500045	0.0438549	0.747506
		Hydroxylamine	0.0445957	0.0466512	0.747506
		Uridine	0.0537019	0.0488776	0.747506
		Methyl methacrylate	0.0423873	0.0492529	0.747506
Group_NR	Baseline vs W2	4-Hydroxybenzeneacetic acid	0.454177	0.000172362	0.0309849
		Epicatechin	0.499159	0.000208539	0.0309849
		3,5,5-Trimethyl-3-phenyl-1-hydroxy-cyclohexene	0.708633	0.000263328	0.0309849
		Diclofenac	0.378345	0.00189328	0.167082
		3-Hydroxybutyric Acid	-0.434781	0.00371379	0.219087
		Ethanolamine	-0.224562	0.00372385	0.219087
		2-Hydroxybutanoic Acid	-0.436866	0.00501878	0.241266
		2,3-Dihydroxy-acrylic acid	0.440654	0.00566453	0.241266
		1,2,4-Benzenetriol	0.412528	0.00615126	0.241266
		7-Methylguanine	0.36736	0.00755956	0.266853
		2-Ketobutyric Acid	0.383449	0.0103361	0.310788
		Isothreonic Acid	0.290858	0.0127093	0.310788
		Erythritol	0.445321	0.0129739	0.310788
		3-Ureidopropionate	0.335699	0.0146263	0.310788
		2-(4-(Hydroxy)benzylidene)malononitrile	0.245541	0.0149327	0.310788
		Maleimide	-0.302448	0.0153849	0.310788
		Ribonic Acid	0.262286	0.0168284	0.310788
		D-Erythro-Sphingosine	0.298025	0.0169038	0.310788
		Behenic Acid	0.401347	0.0182498	0.310788
		Daidzein	0.396918	0.0213581	0.310788
		beta-Alanine	0.281895	0.0217308	0.310788
		3-Hydroxy-3-(4-Hydroxy-3-Methoxyphenyl)Propionic Acid	0.279028	0.0217728	0.310788
		Homovanillic Acid	-0.239633	0.0237329	0.310788
		Glyceric acid	-0.249858	0.0248779	0.310788
		Z Artifact	0.279792	0.0253997	0.310788
		1-Monoheptadecanoyl Glyceride	0.288318	0.027018	0.310788
		Dihydrouracil	-0.278574	0.0274413	0.310788
		Orotic acid	0.282491	0.0276901	0.310788
		Phytosphingosine	0.334459	0.0279401	0.310788
		Glucoheptulose	0.33095	0.0279849	0.310788
		Indoxyl Sulfate	0.292783	0.0279964	0.310788
		Dopamine	0.241163	0.0281734	0.310788
		Lauric Acid	0.271592	0.0309175	0.330724
		Xanthurenic Acid	0.276979	0.0319487	0.331702
		Enolpyruvate	-0.29797	0.0358883	0.351138
		1,2-Dihydroxycylohexane	-0.275067	0.0362339	0.351138
		Terephthalic acid	0.276219	0.0368049	0.351138
		Spermine	0.215115	0.0406516	0.377632
		L-Glutamine	0.231111	0.0440074	0.398323
	Baseline vs W12	Trigonelline	-0.0613434	0.00361997	0.726995
		4-Hydroxybenzeneacetic acid	0.0534279	0.00461223	0.726995
		Cerotinic Acid	0.0654273	0.0133459	0.726995
		Sinapinic Acid	0.0506994	0.0146436	0.726995
		Maleimide	-0.0520801	0.0176783	0.726995
		6-Deoxyglucitol	0.0461404	0.0183792	0.726995
		Butylamine	-0.0452996	0.0200569	0.726995
		5-Methyl-8-hydroxyquinoline	0.044124	0.0222988	0.726995
		Conduritol-Beta-Epoxide	-0.045652	0.0268318	0.726995
		L-Kynurenine	0.0552428	0.0284974	0.726995
		Diclofenac	0.0395787	0.0294795	0.726995
		Taurine	0.0501464	0.0308078	0.726995
		1-Kestose	-0.0403003	0.0326306	0.726995
		Lauric Acid	0.0451424	0.0330457	0.726995
		Isothreitol	-0.0443101	0.0333144	0.726995
		Behenic Acid	0.0414269	0.0349422	0.726995
		Diethanolamine	0.0378993	0.0374047	0.726995
		1-Monoheptadecanoyl Glyceride	0.0446452	0.0421218	0.726995
		Trehalose-6-Phosphate	0.0343822	0.0425823	0.726995
		Hydroxylamine	0.0442908	0.048916	0.726995
		Tryptophol	0.0444074	0.0498434	0.726995
Note: Coefficient Coefficient of visit week, with positive values representing up-regulated and negative values representing down-regulated
