# Supplementary material for: Multi-omics reveal microbial determinants impacting the treatment outcome of antidepressants in major depressive disorder
Source: Microbiome. 2023 Aug 28;11:195. doi: 10.1186/s40168-023-01635-6 (PMC10464022; doi:10.1186/s40168-023-01635-6)
Supplement: Supplementary file 7 — Additional file 6: Table S7. Significant plasma metabolite-microbe associations at FDR < 0.1 for HC data (results from Lasso). Table S8. Significant plasma metabolite-microbe associations at FDR < 0.1 for MDD data at baseline (results from Lasso). [file 40168_2023_1635_MOESM6_ESM.xlsx]

## Sheet: S7
Table S7: Significant plasma metabolite-microbe associations at FDR < 0.1 for HC data (results from Lasso)
metabolite	species	r.sqr	r.sqr.adj	pval	qval
Phenylalanine	s__Blautia_obeum	0.9623	0.937167	2.64087e-13	6.0476e-11
Phenylalanine	s__Enterobacter_cloacae_complex	0.9623	0.937167	3.95526e-10	4.52877e-08
Phenylalanine	s__Veillonella_rogosae	0.9623	0.937167	5.19074e-09	3.96226e-07
Phenylalanine	s__Klebsiella_quasipneumoniae	0.9623	0.937167	3.88066e-08	2.22168e-06
Saccharic Acid	s__Paraprevotella_clara	0.90438	0.852135	1.29756e-07	1.51633e-05
Saccharic Acid	s__Parabacteroides_distasonis	0.90438	0.852135	1.32431e-07	1.51633e-05
Phenylalanine	s__Actinomyces_sp_HMSC035G02	0.9623	0.937167	5.99624e-07	1.71642e-05
Phenylalanine	s__Streptococcus_sp_F0442	0.9623	0.937167	5.01854e-07	1.71642e-05
Phenylalanine	s__Ruminococcus_gnavus	0.9623	0.937167	5.7356e-07	1.71642e-05
Phenylalanine	s__Roseburia_sp_CAG_471	0.9623	0.937167	5.5706e-07	1.71642e-05
Phenylalanine	s__Roseburia_sp_CAG_303	0.9623	0.937167	8.35433e-07	2.12571e-05
Saccharic Acid	s__Streptococcus_infantis	0.90438	0.852135	3.20637e-07	2.44753e-05
Phenylalanine	s__Bacteroides_xylanisolvens	0.9623	0.937167	1.39208e-06	3.18785e-05
Saccharic Acid	s__Christensenella_minuta	0.90438	0.852135	5.64836e-07	3.23368e-05
Phenylalanine	s__Streptococcus_australis	0.9623	0.937167	1.6607e-06	3.45727e-05
Phenylalanine	s__Firmicutes_bacterium_CAG_170	0.9623	0.937167	1.95943e-06	3.73924e-05
Saccharic Acid	s__Bacteroides_coprophilus	0.90438	0.852135	1.07001e-06	4.90064e-05
4-Hydroxycyclohexylcarboxylic acid	s__Bacteroides_intestinalis	0.833014	0.763699	6.94545e-07	7.95254e-05
4-Hydroxycyclohexylcarboxylic acid	s__Butyricimonas_synergistica	0.833014	0.763699	6.23241e-07	7.95254e-05
Phenylalanine	s__Intestinibacter_bartlettii	0.9623	0.937167	7.19434e-06	0.000126731
2-Deoxyguanosine	s__Oscillibacter_sp_57_20	0.600536	0.508856	1.1098e-06	0.000254144
Phenylalanine	s__Actinomyces_sp_HPA0247	0.9623	0.937167	2.04306e-05	0.000334186
Phenylalanine	s__Eubacterium_infirmum	0.9623	0.937167	2.85661e-05	0.00043611
Phenylalanine	s__Catabacter_hongkongensis	0.9623	0.937167	3.45298e-05	0.000494207
Phenylalanine	s__Citrobacter_youngae	0.9623	0.937167	3.74744e-05	0.000504802
Glycyl Tyrosine	s__Clostridium_sp_CAG_242	0.117476	0.0994657	2.60398e-06	0.000596311
Phenylalanine	s__Bacteroides_coprocola	0.9623	0.937167	5.94338e-05	0.00075613
Saccharic Acid	s__Roseburia_hominis	0.90438	0.852135	2.26378e-05	0.00076016
Saccharic Acid	s__Dialister_invisus	0.90438	0.852135	2.32363e-05	0.00076016
Phenylalanine	s__Barnesiella_intestinihominis	0.9623	0.937167	6.62455e-05	0.000798433
Phenylalanine	s__Roseburia_inulinivorans	0.9623	0.937167	7.83528e-05	0.00089714
Saccharic Acid	s__Collinsella_stercoris	0.90438	0.852135	3.61024e-05	0.00103343
5-Hydroxypentanoic acid	s__Firmicutes_bacterium_CAG_170	0.144177	0.114666	4.53247e-06	0.00103794
2-Hydroxybutyric acid	s__Paraprevotella_xylaniphila	0.604369	0.509548	5.40397e-06	0.00123751
Saccharic Acid	s__Anaerotignum_lactatifermentans	0.90438	0.852135	5.40889e-05	0.00137626
Phenylalanine	s__Fusicatenibacter_saccharivorans	0.9623	0.937167	0.000126476	0.00137919
4-Hydroxycyclohexylcarboxylic acid	s__Barnesiella_intestinihominis	0.833014	0.763699	1.99385e-05	0.00152198
Uracil	s__Catabacter_hongkongensis	0.125825	0.119958	7.18928e-06	0.00164635
Saccharic Acid	s__Streptococcus_cristatus	0.90438	0.852135	8.17667e-05	0.00187246
Saccharic Acid	s__Roseburia_sp_CAG_303	0.90438	0.852135	9.97733e-05	0.0020771
Phenylalanine	s__Gordonibacter_pamelaeae	0.9623	0.937167	0.000212137	0.00215804
Phenylalanine	s__Clostridium_bolteae	0.9623	0.937167	0.000216747	0.00215804
Phenylalanine	s__Intestinimonas_butyriciproducens	0.9623	0.937167	0.000240643	0.00229614
Saccharic Acid	s__Weissella_cibaria	0.90438	0.852135	0.0002171	0.00414299
Uridine-5-Monophosphate	s__Coprococcus_comes	0.200195	0.166869	1.81559e-05	0.00415771
Coniferin	s__Bacteroides_nordii	0.604345	0.528983	1.85796e-05	0.00425474
Phenylalanine	s__Atopobium_rimae	0.9623	0.937167	0.000517437	0.00473972
4-Hydroxycyclohexylcarboxylic acid	s__Actinomyces_sp_ICM47	0.833014	0.763699	9.63147e-05	0.00551402
Phenylalanine	s__Gemmiger_formicilis	0.9623	0.937167	0.000668771	0.00589033
4-Hydroxycyclohexylcarboxylic acid	s__Clostridium_perfringens	0.833014	0.763699	0.000136674	0.00625968
Phenylalanine	s__Holdemania_filiformis	0.9623	0.937167	0.000743246	0.00630383
2-hydroxy-2-Propenoic acid	s__Coprococcus_catus	0.0914886	0.0792115	3.45465e-05	0.00791116
Phenylalanine	s__Eubacterium_sp_CAG_274	0.9623	0.937167	0.00103284	0.00840716
Phenylalanine	s__Parvimonas_micra	0.9623	0.937167	0.00106466	0.00840716
Phenylalanine	s__Actinomyces_odontolyticus	0.9623	0.937167	0.00112156	0.00856121
Phenylalanine	s__Lawsonibacter_asaccharolyticus	0.9623	0.937167	0.00116571	0.00861118
4-Hydroxycyclohexylcarboxylic acid	s__Tyzzerella_nexilis	0.833014	0.763699	0.000265219	0.0101225
Phenylalanine	s__Mogibacterium_diversum	0.9623	0.937167	0.0014162	0.0101347
Phenylalanine	s__Parabacteroides_goldsteinii	0.9623	0.937167	0.00149794	0.0103948
Phenylalanine	s__Firmicutes_bacterium_CAG_110	0.9623	0.937167	0.00188354	0.0124122
Phenylalanine	s__Bilophila_wadsworthia	0.9623	0.937167	0.00189707	0.0124122
Saccharic Acid	s__Alistipes_shahii	0.90438	0.852135	0.000705041	0.0124196
Uric Acid	s__Bacteroides_ovatus	0.325514	0.282461	5.42898e-05	0.0124324
Phenylalanine	s__Eubacterium_eligens	0.9623	0.937167	0.00196585	0.012505
4-Hydroxycyclohexylcarboxylic acid	s__Bacteroides_finegoldii	0.833014	0.763699	0.000463734	0.0126767
4-Hydroxycyclohexylcarboxylic acid	s__Hungatella_hathewayi	0.833014	0.763699	0.000496946	0.0126767
4-Hydroxycyclohexylcarboxylic acid	s__Eubacterium_hallii	0.833014	0.763699	0.00049821	0.0126767
Saccharic Acid	s__Faecalibacterium_prausnitzii	0.90438	0.852135	0.000864452	0.01414
Phenylalanine	s__Oscillibacter_sp_57_20	0.9623	0.937167	0.00228896	0.0141668
Phenylalanine	s__Oscillibacter_sp_CAG_241	0.9623	0.937167	0.00238118	0.0143497
2-Hydroxy-3-methylanthraquinone	s__Streptococcus_sp_A12	0.113789	0.113789	6.51993e-05	0.0149306
Saccharic Acid	s__Peptostreptococcus_stomatis	0.90438	0.852135	0.00130978	0.0187462
Saccharic Acid	s__Allisonella_histaminiformans	0.90438	0.852135	0.00126784	0.0187462
Ammelide	s__Catabacter_hongkongensis	0.357202	0.291031	8.33751e-05	0.0190929
Saccharic Acid	s__Actinomyces_naeslundii	0.90438	0.852135	0.00152284	0.0193739
Saccharic Acid	s__Parabacteroides_goldsteinii	0.90438	0.852135	0.0014758	0.0193739
Phenylalanine	s__Actinomyces_graevenitzii	0.9623	0.937167	0.00336015	0.0196861
Phenylalanine	s__Bifidobacterium_dentium	0.9623	0.937167	0.00343862	0.0196861
Coniferin	s__Bilophila_wadsworthia	0.604345	0.528983	0.000172531	0.0197548
Pyrrole-2-carboxylic acid	s__Actinomyces_sp_HPA0247	0.167046	0.126272	9.20732e-05	0.0210848
Coniferin	s__Eubacterium_sp_CAG_180	0.604345	0.528983	0.000281191	0.0214643
2-Deoxyguanosine	s__Catabacter_hongkongensis	0.600536	0.508856	0.000206812	0.0218714
2-Deoxyguanosine	s__Erysipelatoclostridium_ramosum	0.600536	0.508856	0.000286524	0.0218714
Nicotianamine	s__Coprobacter_secundus	0.376416	0.317243	0.000118233	0.0245052
Nicotianamine	s__Oxalobacter_formigenes	0.376416	0.317243	0.000214019	0.0245052
Saccharic Acid	s__Clostridium_sp_CAG_299	0.90438	0.852135	0.00208624	0.0251447
Saccharic Acid	s__Catabacter_hongkongensis	0.90438	0.852135	0.00242035	0.0267299
Saccharic Acid	s__Ruminococcus_bromii	0.90438	0.852135	0.00245122	0.0267299
Phenylalanine	s__Bacteroides_faecis	0.9623	0.937167	0.00484869	0.0270817
L-Alanine	s__Clostridium_scindens	0.242095	0.193718	0.000128167	0.0293501
Phenylalanine	s__Absiella_dolichum	0.9623	0.937167	0.00556156	0.0303237
Phenylalanine	s__Bacteroides_eggerthii	0.9623	0.937167	0.00572359	0.0304815
Phenylalanine	s__Roseburia_hominis	0.9623	0.937167	0.00625587	0.032559
Coniferin	s__Intestinimonas_butyriciproducens	0.604345	0.528983	0.000580925	0.033258
Saccharic Acid	s__Actinomyces_odontolyticus	0.90438	0.852135	0.00321955	0.0335126
2,4-Diaminobutyric Acid	s__Sutterella_parvirubra	0.111982	0.0813602	0.000146538	0.0335571
Cholic Acid	s__Anaerotignum_lactatifermentans	0.310305	0.255725	0.000168686	0.0336035
Cholic Acid	s__Romboutsia_ilealis	0.310305	0.255725	0.00029348	0.0336035
Phenylalanine	s__Coprobacillus_cateniformis	0.9623	0.937167	0.00667325	0.0339594
Phenylalanine	s__Anaerotruncus_colihominis	0.9623	0.937167	0.00717683	0.034968
Phenylalanine	s__Faecalibacterium_prausnitzii	0.9623	0.937167	0.00713788	0.034968
Phenylalanine	s__Streptococcus_oralis	0.9623	0.937167	0.00764519	0.0364739
Saccharic Acid	s__Bacteroides_uniformis	0.90438	0.852135	0.00473485	0.0433713
Saccharic Acid	s__Lachnospira_pectinoschiza	0.90438	0.852135	0.00436963	0.0433713
Saccharic Acid	s__Bilophila_wadsworthia	0.90438	0.852135	0.00471862	0.0433713
4-Hydroxycyclohexylcarboxylic acid	s__Bacteroides_caccae	0.833014	0.763699	0.00189522	0.0434005
Saccharic Acid	s__Clostridium_disporicum	0.90438	0.852135	0.00499771	0.0440183
4-Hydroxycyclohexylcarboxylic acid	s__Actinomyces_graevenitzii	0.833014	0.763699	0.00214557	0.0446668
3-Amino-2-Pyrrolidinone	s__Paraprevotella_clara	0.306628	0.235252	0.000197322	0.0451868
Phenylalanine	s__Alistipes_finegoldii	0.9623	0.937167	0.00967517	0.0452166
4-Hydroxycyclohexylcarboxylic acid	s__Alistipes_shahii	0.833014	0.763699	0.00241934	0.0461691
4-Hydroxycyclohexylcarboxylic acid	s__Actinomyces_sp_HMSC035G02	0.833014	0.763699	0.00262662	0.046269
Phenylalanine	s__Eggerthella_lenta	0.9623	0.937167	0.010809	0.0495053
Isocitric acid	s__Eubacterium_ramulus	0.0663927	0.0537763	0.000217142	0.0497256
Montanic Acid	s__Bifidobacterium_dentium	0.152369	0.129146	0.000223552	0.0511933
Saccharic Acid	s__Ruminococcus_torques	0.90438	0.852135	0.00607816	0.0515518
Phenylalanine	s__Streptococcus_thermophilus	0.9623	0.937167	0.0117001	0.0525358
Phenylalanine	s__Veillonella_sp_T11011_6	0.9623	0.937167	0.012043	0.0530355
Sorbitol	s__Streptococcus_anginosus_group	0.146812	0.123437	0.00023591	0.0540234
Phenylalanine	s__Scardovia_wiggsiae	0.9623	0.937167	0.0126366	0.0542382
Phenylalanine	s__Dialister_sp_CAG_357	0.9623	0.937167	0.0127898	0.0542382
Phenylalanine	s__Ruminococcus_bromii	0.9623	0.937167	0.013054	0.0543522
5-Deoxy-5-Methylthioadenosine	s__Actinobaculum_sp_oral_taxon_183	0.0276947	0.0276947	0.000237582	0.0544062
Cholesterone	s__Roseburia_sp_CAG_303	0.0631953	0.0631953	0.000238436	0.0546019
D-Erythro-Sphingosine	s__Bacteroides_eggerthii	0.133143	0.109394	0.000238745	0.0546725
Saccharic Acid	s__Veillonella_parvula	0.90438	0.852135	0.00678092	0.0554582
L-Sorbose	s__Paraprevotella_clara	-2.22045e-16	-2.22045e-16	0.000242528	0.0555389
Naproxen	s__Eisenbergiella_tayi	0.0509068	0.044537	0.000243825	0.0558359
Deoxycholic Acid	s__Firmicutes_bacterium_CAG_110	0.186747	0.14093	0.000245948	0.0563222
2-hydroxy-2-Propenoic acid	s__Veillonella_sp_T11011_6	0.0914886	0.0792115	0.000503846	0.0576904
Saccharopine	s__Actinomyces_sp_HPA0247	0.105512	0.0934241	0.000292442	0.058373
Saccharopine	s__Clostridium_sp_CAG_299	0.105512	0.0934241	0.000509808	0.058373
L-Sorbose	s__Dielma_fastidiosa	-2.22045e-16	-2.22045e-16	0.000531653	0.0608743
Saccharic Acid	s__Actinomyces_graevenitzii	0.90438	0.852135	0.00808579	0.0615417
Saccharic Acid	s__Parabacteroides_merdae	0.90438	0.852135	0.00833097	0.0615417
Saccharic Acid	s__Lawsonibacter_asaccharolyticus	0.90438	0.852135	0.00781033	0.0615417
Saccharic Acid	s__Clostridium_aldenense	0.90438	0.852135	0.00881533	0.0630847
Phenylalanine	s__Dialister_invisus	0.9623	0.937167	0.0156796	0.0641183
2-Deoxyguanosine	s__Eubacterium_ventriosum	0.600536	0.508856	0.00112566	0.0644443
Phenylalanine	s__Slackia_isoflavoniconvertens	0.9623	0.937167	0.0164994	0.0655269
Phenylalanine	s__Bacteroides_plebeius	0.9623	0.937167	0.0171686	0.0655269
Phenylalanine	s__Butyricimonas_virosa	0.9623	0.937167	0.017124	0.0655269
Phenylalanine	s__Lachnospira_pectinoschiza	0.9623	0.937167	0.0169044	0.0655269
Saccharic Acid	s__Roseburia_intestinalis	0.90438	0.852135	0.00996951	0.0691823
Epicatechin	s__Actinomyces_sp_HPA0247	0.107015	0.0698076	0.000316319	0.072437
Saccharic Acid	s__Eubacterium_eligens	0.90438	0.852135	0.0111036	0.0747858
Saccharic Acid	s__Roseburia_faecis	0.90438	0.852135	0.0115511	0.0755771
Uric Acid	s__Streptococcus_sp_A12	0.325514	0.282461	0.00067442	0.0772211
Isocyanic acid	s__Actinomyces_sp_HPA0247	0	0	0.000341105	0.078113
Uridine-5-Monophosphate	s__Escherichia_coli	0.200195	0.166869	0.000682436	0.0781389
Lithocholic Acid	s__Veillonella_sp_T11011_6	0.646513	0.554428	0.000351482	0.0804895
Sorbitol	s__Slackia_isoflavoniconvertens	0.146812	0.123437	0.000709262	0.0812105
Nicotinamide	s__Clostridium_bolteae	0.446322	0.375552	0.00110402	0.085355
Nicotinamide	s__Citrobacter_freundii	0.446322	0.375552	0.000531112	0.085355
Nicotinamide	s__Akkermansia_muciniphila	0.446322	0.375552	0.00111819	0.085355
Beta-Tocopherol	s__Eubacterium_ventriosum	0.0500003	0.0371625	0.000372877	0.0853888
Phenylalanine	s__Clostridium_asparagiforme	0.9623	0.937167	0.023197	0.0870839
Phenylalanine	s__Allisonella_histaminiformans	0.9623	0.937167	0.024143	0.0891735
5-Hydroxypentanoic acid	s__Oxalobacter_formigenes	0.144177	0.114666	0.000795533	0.0910885
2-Oxo-propanoic acid	s__Rothia_dentocariosa	0.322294	0.23567	0.000802928	0.0919353
2-Oxo-propanoic acid	s__Clostridium_scindens	0.322294	0.23567	0.000510653	0.0919353
D-Xylulose	s__Actinomyces_sp_HPA0247	0.182946	0.136915	0.000414125	0.0948347
Saccharic Acid	s__Gemella_sanguinis	0.90438	0.852135	0.0151443	0.0963346
2,4-Diaminobutyric Acid	s__Paraprevotella_clara	0.111982	0.0813602	0.000841376	0.0963376
Galactinol	s__Firmicutes_bacterium_CAG_95	0.318798	0.28042	0.00042228	0.0967022
Lithocholic Acid	s__Bacteroides_ovatus	0.646513	0.554428	0.000850686	0.0974036
beta-Alanine	s__Anaerofustis_stercorihominis	0.280588	0.223656	0.000852959	0.0976638
beta-Alanine	s__Allisonella_histaminiformans	0.280588	0.223656	0.000776594	0.0976638
2,3-Dihydroxy-acrylic acid	s__Streptococcus_sp_A12	0.144491	0.114991	0.000428556	0.0981392

## Sheet: S8
Table S8: Significant plasma metabolite-microbe associations at FDR < 0.1 for MDD data at baseline (results from Lasso)
metabolite	species	r.sqr	r.sqr.adj	pval	qval
Butane-2,3-Diol	s__Bacteroides_coprophilus	0.987084	0.977132	1.2091e-28	2.76884e-26
Butane-2,3-Diol	s__Eubacterium_ramulus	0.987084	0.977132	2.32981e-20	2.66763e-18
Butane-2,3-Diol	s__Atopobium_parvulum	0.987084	0.977132	6.18435e-19	4.72072e-17
Butane-2,3-Diol	s__Eubacterium_sp_CAG_251	0.987084	0.977132	1.69427e-17	9.69968e-16
2-Heptanol	s__Streptococcus_sanguinis	0.967096	0.940773	7.3232e-14	1.67701e-11
Indoleacetic acid	s__Oxalobacter_formigenes	0.961259	0.93847	3.87463e-13	8.8729e-11
Aconitic Acid	s__Streptococcus_oralis	0.93093	0.885238	5.5299e-13	1.26635e-10
4-Hydroxybutanoic acid	s__Lactococcus_petauri	0.0193579	0.0101931	8.34868e-13	1.91185e-10
2-Heptanol	s__Streptococcus_vestibularis	0.967096	0.940773	4.21688e-12	4.82833e-10
Butane-2,3-Diol	s__Paraprevotella_xylaniphila	0.987084	0.977132	2.57077e-11	1.17741e-09
Butane-2,3-Diol	s__Barnesiella_intestinihominis	0.987084	0.977132	4.85728e-11	1.85386e-09
Butane-2,3-Diol	s__Bacteroides_salyersiae	0.987084	0.977132	6.03351e-11	1.97382e-09
Butane-2,3-Diol	s__Eubacterium_sp_CAG_180	0.987084	0.977132	9.42584e-11	2.69815e-09
Fumaric acid	s__Actinobaculum_sp_oral_taxon_183	0.932882	0.89181	1.94467e-11	4.4533e-09
Butane-2,3-Diol	s__Klebsiella_quasipneumoniae	0.987084	0.977132	2.06129e-10	5.24483e-09
2-Heptanol	s__Tyzzerella_nexilis	0.967096	0.940773	1.32355e-10	1.01031e-08
2-Heptanol	s__Intestinibacter_bartlettii	0.967096	0.940773	7.85283e-10	4.49575e-08
Butane-2,3-Diol	s__Alistipes_putredinis	0.987084	0.977132	2.75875e-09	5.42335e-08
Butane-2,3-Diol	s__Ruminococcus_lactaris	0.987084	0.977132	2.84193e-09	5.42335e-08
Butane-2,3-Diol	s__Firmicutes_bacterium_CAG_145	0.987084	0.977132	2.47732e-09	5.42335e-08
Indoleacetic acid	s__Butyricimonas_virosa	0.961259	0.93847	5.41925e-10	6.20504e-08
Butane-2,3-Diol	s__Clostridium_sp_CAG_299	0.987084	0.977132	4.6791e-09	8.24241e-08
Lauric Acid	s__Streptococcus_salivarius	0.972084	0.952145	9.08062e-10	1.03973e-07
Lauric Acid	s__Solobacterium_moorei	0.972084	0.952145	5.16219e-10	1.03973e-07
Lauric Acid	s__Bacteroides_uniformis	0.972084	0.952145	1.92853e-09	1.47211e-07
Fumaric acid	s__Eubacterium_rectale	0.932882	0.89181	1.54171e-09	1.76526e-07
Butane-2,3-Diol	s__Clostridium_sp_CAG_58	0.987084	0.977132	1.23629e-08	2.02221e-07
Lauric Acid	s__Dorea_longicatena	0.972084	0.952145	4.92068e-09	2.81709e-07
Butane-2,3-Diol	s__Olsenella_scatoligenes	0.987084	0.977132	2.05573e-08	3.13841e-07
2-Heptanol	s__Clostridium_symbiosum	0.967096	0.940773	9.06436e-09	4.15148e-07
Butane-2,3-Diol	s__Streptococcus_sanguinis	0.987084	0.977132	3.29506e-08	4.71605e-07
2-Heptanol	s__Flavonifractor_plautii	0.967096	0.940773	1.26371e-08	4.82315e-07
2-Heptanol	s__Oscillibacter_sp_CAG_241	0.967096	0.940773	1.79689e-08	5.87841e-07
Indoleacetic acid	s__Citrobacter_youngae	0.961259	0.93847	8.59575e-09	6.56142e-07
2-Heptanol	s__Alistipes_putredinis	0.967096	0.940773	2.53543e-08	6.7211e-07
2-Heptanol	s__Anaerostipes_hadrus	0.967096	0.940773	2.64148e-08	6.7211e-07
Lauric Acid	s__Roseburia_hominis	0.972084	0.952145	1.91886e-08	8.78837e-07
1,2-Dithiane-4,5-diol	s__Romboutsia_ilealis	0.929475	0.889613	4.03507e-09	9.24031e-07
4-Hydroxybutanoic acid	s__Lactococcus_garvieae	0.0193579	0.0101931	1.01957e-08	1.16741e-06
Indoleacetic acid	s__Alistipes_inops	0.961259	0.93847	2.41846e-08	1.38457e-06
Butane-2,3-Diol	s__Parabacteroides_johnsonii	0.987084	0.977132	1.81587e-07	2.44609e-06
2-Heptanol	s__Bacteroides_salyersiae	0.967096	0.940773	1.07365e-07	2.45866e-06
D-Glucuronic acid	s__Bacteroides_nordii	0.896852	0.85718	1.34465e-08	3.07925e-06
Butane-2,3-Diol	s__Actinomyces_sp_ICM47	0.987084	0.977132	3.02282e-07	3.77648e-06
Butane-2,3-Diol	s__Clostridium_citroniae	0.987084	0.977132	3.13332e-07	3.77648e-06
Fumaric acid	s__Roseburia_inulinivorans	0.932882	0.89181	5.63041e-08	4.29788e-06
Ethanolamine	s__Aeriscardovia_aeriphila	0.860301	0.804059	1.95165e-08	4.46928e-06
Isocyanic acid	s__Mogibacterium_diversum	0.921444	0.88535	2.07435e-08	4.75026e-06
Lauric Acid	s__Alistipes_indistinctus	0.972084	0.952145	1.42951e-07	5.3899e-06
Lauric Acid	s__Catabacter_hongkongensis	0.972084	0.952145	1.64757e-07	5.3899e-06
Indoleacetic acid	s__Veillonella_infantium	0.961259	0.93847	1.56384e-07	7.1624e-06
Butane-2,3-Diol	s__Eubacterium_sp_CAG_38	0.987084	0.977132	7.00892e-07	8.02521e-06
Fumaric acid	s__Streptococcus_parasanguinis	0.932882	0.89181	1.61704e-07	9.25758e-06
Butane-2,3-Diol	s__Eubacterium_siraeum	0.987084	0.977132	1.07359e-06	1.17072e-05
1,2-Dithiane-4,5-diol	s__Clostridium_sp_CAG_242	0.929475	0.889613	1.07525e-07	1.23116e-05
Lauric Acid	s__Blautia_wexlerae	0.972084	0.952145	4.78501e-07	1.36971e-05
2-Heptanol	s__Eubacterium_sp_CAG_38	0.967096	0.940773	6.67614e-07	1.38985e-05
Indoleacetic acid	s__Blautia_hydrogenotrophica	0.961259	0.93847	3.73211e-07	1.42442e-05
Edetic Acid	s__Faecalibacterium_prausnitzii	0.894212	0.843491	6.92326e-08	1.58543e-05
Indoleacetic acid	s__Dorea_formicigenerans	0.961259	0.93847	4.96104e-07	1.62297e-05
Palmitoleic Acid	s__Coprobacter_secundus	0.882227	0.820853	8.55127e-08	1.95824e-05
Palmitoleic Acid	s__Streptococcus_mitis	0.882227	0.820853	1.84233e-07	2.00634e-05
Palmitoleic Acid	s__Megasphaera_elsdenii	0.882227	0.820853	2.62839e-07	2.00634e-05
2-Heptanol	s__Roseburia_faecis	0.967096	0.940773	1.07605e-06	2.05346e-05
Palmitoleic Acid	s__Oscillibacter_sp_57_20	0.882227	0.820853	4.07519e-07	2.33305e-05
Lauric Acid	s__Streptococcus_parasanguinis	0.972084	0.952145	9.94045e-07	2.52929e-05
Isocyanic acid	s__Parvimonas_micra	0.921444	0.88535	2.35377e-07	2.69506e-05
Triacontanol	s__Actinomyces_naeslundii	0.385201	0.355356	1.1872e-07	2.71868e-05
Butane-2,3-Diol	s__Eubacterium_eligens	0.987084	0.977132	2.77449e-06	2.88799e-05
Indoleacetic acid	s__Streptococcus_mitis	0.961259	0.93847	1.6203e-06	4.63811e-05
Fumaric acid	s__Cloacibacillus_porcorum	0.932882	0.89181	1.0257e-06	4.69773e-05
Indoleacetic acid	s__Mogibacterium_diversum	0.961259	0.93847	1.85625e-06	4.72313e-05
Indoleacetic acid	s__Bacteroides_plebeius	0.961259	0.93847	2.18799e-06	5.01051e-05
Indoleacetic acid	s__Flavonifractor_plautii	0.961259	0.93847	2.46416e-06	5.12994e-05
Lauric Acid	s__Butyricimonas_virosa	0.972084	0.952145	2.25223e-06	5.1576e-05
Aconitic Acid	s__Streptococcus_mitis	0.93093	0.885238	4.75842e-07	5.44839e-05
Butane-2,3-Diol	s__Blautia_obeum	0.987084	0.977132	5.47409e-06	5.45029e-05
1,3-Didesoxy-Pentitol	s__Parabacteroides_distasonis	0.902699	0.859887	2.51818e-07	5.76664e-05
D-Glucuronic acid	s__Alistipes_finegoldii	0.896852	0.85718	5.35994e-07	5.85112e-05
D-Glucuronic acid	s__Eubacterium_sp_CAG_274	0.896852	0.85718	7.66523e-07	5.85112e-05
Fumaric acid	s__Bifidobacterium_longum	0.932882	0.89181	1.81187e-06	6.91531e-05
Butane-2,3-Diol	s__Clostridium_asparagiforme	0.987084	0.977132	7.26968e-06	6.93648e-05
Butane-2,3-Diol	s__Blautia_hydrogenotrophica	0.987084	0.977132	7.87303e-06	7.21169e-05
1,3-Didesoxy-Pentitol	s__Intestinimonas_butyriciproducens	0.902699	0.859887	9.72662e-07	7.42465e-05
1,3-Didesoxy-Pentitol	s__Sutterella_parvirubra	0.902699	0.859887	6.67253e-07	7.42465e-05
Aconitic Acid	s__Actinobaculum_sp_oral_taxon_183	0.93093	0.885238	1.06215e-06	8.10771e-05
Butane-2,3-Diol	s__Eubacterium_rectale	0.987084	0.977132	9.48125e-06	8.3508e-05
Butane-2,3-Diol	s__Bifidobacterium_dentium	0.987084	0.977132	1.13635e-05	9.29374e-05
Butane-2,3-Diol	s__Allisonella_histaminiformans	0.987084	0.977132	1.1351e-05	9.29374e-05
Edetic Acid	s__Streptococcus_oralis	0.894212	0.843491	8.46775e-07	9.69558e-05
2-Heptanol	s__Bacteroides_coprocola	0.967096	0.940773	6.11081e-06	9.99553e-05
2-Heptanol	s__Enterococcus_faecalis	0.967096	0.940773	6.03793e-06	9.99553e-05
Butane-2,3-Diol	s__Lachnospira_pectinoschiza	0.987084	0.977132	1.27646e-05	0.000100796
Indoleacetic acid	s__Bacteroides_xylanisolvens	0.961259	0.93847	5.44698e-06	0.000103947
1,2-Dithiane-4,5-diol	s__Anaeromassilibacillus_sp_An250	0.929475	0.889613	1.38958e-06	0.000106071
Aconitic Acid	s__Clostridium_sp_CAG_58	0.93093	0.885238	1.94077e-06	0.000111109
Ethanolamine	s__Bifidobacterium_pseudocatenulatum	0.860301	0.804059	1.11189e-06	0.000127311
2-Heptanol	s__Dorea_longicatena	0.967096	0.940773	9.08377e-06	0.000138679
Fumaric acid	s__Anaerofustis_stercorihominis	0.932882	0.89181	4.48158e-06	0.000146612
2-Heptanol	s__Phascolarctobacterium_faecium	0.967096	0.940773	1.11555e-05	0.000159663
4-Deoxyerythronic acid	s__Clostridium_clostridioforme	0.839677	0.778015	7.04378e-07	0.000161303
Isocyanic acid	s__Roseburia_intestinalis	0.921444	0.88535	2.13742e-06	0.000163156
D-Glucuronic acid	s__Clostridium_spiroforme	0.896852	0.85718	3.00427e-06	0.000171995
1,2-Dithiane-4,5-diol	s__Blautia_wexlerae	0.929475	0.889613	3.12507e-06	0.00017891
Lauric Acid	s__Bacteroides_faecis	0.972084	0.952145	9.78383e-06	0.000203682
Fumaric acid	s__Streptococcus_anginosus_group	0.932882	0.89181	7.25085e-06	0.000207555
1,2-Dithiane-4,5-diol	s__Ruthenibacterium_lactatiformans	0.929475	0.889613	4.5457e-06	0.000208193
Indoleacetic acid	s__Firmicutes_bacterium_CAG_170	0.961259	0.93847	1.19914e-05	0.000211234
2-Heptanol	s__Weissella_confusa	0.967096	0.940773	1.85743e-05	0.000250207
Isocyanic acid	s__Enterorhabdus_caecimuris	0.921444	0.88535	5.47052e-06	0.00025055
Isocyanic acid	s__Blautia_wexlerae	0.921444	0.88535	5.31374e-06	0.00025055
2-Heptanol	s__Enterococcus_faecium	0.967096	0.940773	2.23729e-05	0.000284633
Ethanolamine	s__Blautia_hansenii	0.860301	0.804059	4.07182e-06	0.000310816
Lauric Acid	s__Ruminococcus_bromii	0.972084	0.952145	1.74166e-05	0.000332366
Fumaric acid	s__Paraprevotella_clara	0.932882	0.89181	1.36509e-05	0.000347341
2-Heptanol	s__Atopobium_parvulum	0.967096	0.940773	2.89467e-05	0.000348884
Butane-2,3-Diol	s__Streptococcus_gordonii	0.987084	0.977132	5.10592e-05	0.000389752
2-Heptanol	s__Eubacterium_sp_CAG_251	0.967096	0.940773	3.69239e-05	0.000402647
2-Heptanol	s__Eubacterium_ventriosum	0.967096	0.940773	3.65015e-05	0.000402647
Lauric Acid	s__Streptococcus_thermophilus	0.972084	0.952145	2.40267e-05	0.000423239
Butane-2,3-Diol	s__Streptococcus_vestibularis	0.987084	0.977132	6.05144e-05	0.000433941
Butane-2,3-Diol	s__Clostridium_disporicum	0.987084	0.977132	6.06381e-05	0.000433941
1,3-Didesoxy-Pentitol	s__Bacteroides_uniformis	0.902699	0.859887	7.66074e-06	0.000438577
Indoleacetic acid	s__Bacteroides_stercoris	0.961259	0.93847	3.07442e-05	0.000448724
Indoleacetic acid	s__Roseburia_sp_CAG_471	0.961259	0.93847	3.09107e-05	0.000448724
Indoleacetic acid	s__Haemophilus_parainfluenzae	0.961259	0.93847	3.13519e-05	0.000448724
Lauric Acid	s__Veillonella_infantium	0.972084	0.952145	2.76336e-05	0.000452008
Butane-2,3-Diol	s__Bifidobacterium_adolescentis	0.987084	0.977132	6.85781e-05	0.00047589
Piperidone	s__Bacteroides_nordii	0.185904	0.170543	2.10475e-06	0.000481987
2-Heptanol	s__Eubacterium_sp_CAG_180	0.967096	0.940773	4.6999e-05	0.000489217
Isocyanic acid	s__Enorma_massiliensis	0.921444	0.88535	1.29541e-05	0.000494414
2-Heptanol	s__Allisonella_histaminiformans	0.967096	0.940773	4.97237e-05	0.000495076
Edetic Acid	s__Intestinibacter_bartlettii	0.894212	0.843491	7.43109e-06	0.00056724
Butane-2,3-Diol	s__Coprobacter_secundus	0.987084	0.977132	8.55761e-05	0.00057638
Indoleacetic acid	s__Roseburia_hominis	0.961259	0.93847	4.57313e-05	0.000616028
2-Heptanol	s__Actinomyces_graevenitzii	0.967096	0.940773	6.67375e-05	0.000633166
2-Heptanol	s__Sellimonas_intestinalis	0.967096	0.940773	6.91229e-05	0.000633166
1,3-Didesoxy-Pentitol	s__Ruminococcus_bromii	0.902699	0.859887	1.49768e-05	0.000685936
Isocyanic acid	s__Eubacterium_eligens	0.921444	0.88535	2.15558e-05	0.000705183
D-Glucuronic acid	s__Streptococcus_mitis	0.896852	0.85718	1.55109e-05	0.000710398
Isocyanic acid	s__Bacteroides_fragilis	0.921444	0.88535	2.65455e-05	0.000759864
Butane-2,3-Diol	s__Butyricimonas_virosa	0.987084	0.977132	0.000132057	0.000817326
Butane-2,3-Diol	s__Roseburia_hominis	0.987084	0.977132	0.000131662	0.000817326
Butane-2,3-Diol	s__Veillonella_rogosae	0.987084	0.977132	0.000129315	0.000817326
Isocyanic acid	s__Bacteroides_intestinalis	0.921444	0.88535	3.40798e-05	0.000867142
5-Hydroxypentanoic acid	s__Sutterella_parvirubra	0.805423	0.743727	3.84742e-06	0.000881058
Lauric Acid	s__Bacteroides_fragilis	0.972084	0.952145	5.80782e-05	0.000886661
Indoleacetic acid	s__Allisonella_histaminiformans	0.961259	0.93847	7.58288e-05	0.000913936
Indoleacetic acid	s__Klebsiella_variicola	0.961259	0.93847	7.32025e-05	0.000913936
2-Heptanol	s__Ruminococcus_callidus	0.967096	0.940773	0.000104543	0.000920782
Ethanolamine	s__Solobacterium_moorei	0.860301	0.804059	1.67213e-05	0.000957292
2-Heptanol	s__Veillonella_atypica	0.967096	0.940773	0.000114488	0.000971028
Aconitic Acid	s__Alistipes_indistinctus	0.93093	0.885238	2.38544e-05	0.00109253
Aconitic Acid	s__Streptococcus_parasanguinis	0.93093	0.885238	3.09798e-05	0.00111948
Aconitic Acid	s__Clostridium_clostridioforme	0.93093	0.885238	3.422e-05	0.00111948
Lauric Acid	s__Blautia_hydrogenotrophica	0.972084	0.952145	8.16233e-05	0.00116823
Indoleacetic acid	s__Megamonas_hypermegale	0.961259	0.93847	0.000103651	0.0011868
Palmitoleic Acid	s__Sellimonas_intestinalis	0.882227	0.820853	2.70038e-05	0.00123677
Indoleacetic acid	s__Ruminococcus_bromii	0.961259	0.93847	0.000114754	0.00125136
1,3-Didesoxy-Pentitol	s__Bacteroides_fragilis	0.902699	0.859887	3.37732e-05	0.00128901
1,2-Dithiane-4,5-diol	s__Ruminococcus_bicirculans	0.929475	0.889613	3.4312e-05	0.00130957
2-Heptanol	s__Gordonibacter_pamelaeae	0.967096	0.940773	0.000161316	0.00131933
2-Heptanol	s__Escherichia_coli	0.967096	0.940773	0.000168112	0.00132751
1,2-Dithiane-4,5-diol	s__Coprococcus_comes	0.929475	0.889613	4.07919e-05	0.00133448
Isocyanic acid	s__Actinomyces_sp_oral_taxon_181	0.921444	0.88535	6.00809e-05	0.00133848
Isocyanic acid	s__Asaccharobacter_celatus	0.921444	0.88535	6.42937e-05	0.00133848
Butane-2,3-Diol	s__Citrobacter_portucalensis	0.987084	0.977132	0.000225385	0.00135824
Butane-2,3-Diol	s__Streptococcus_cristatus	0.987084	0.977132	0.000237792	0.00139627
1,2-Dithiane-4,5-diol	s__Roseburia_faecis	0.929475	0.889613	4.98638e-05	0.00142735
Aconitic Acid	s__Agathobaculum_butyriciproducens	0.93093	0.885238	4.99741e-05	0.00143051
Ribo-hexos-3-ulose	s__Bifidobacterium_pseudocatenulatum	0.764969	0.694176	6.58247e-06	0.00150739
2-Heptanol	s__Blautia_hansenii	0.967096	0.940773	0.000209982	0.00160286
Lauric Acid	s__Alistipes_putredinis	0.972084	0.952145	0.000131353	0.00166646
Lauric Acid	s__Alistipes_shahii	0.972084	0.952145	0.000138265	0.00166646
Lauric Acid	s__Bilophila_wadsworthia	0.972084	0.952145	0.000138079	0.00166646
Fumaric acid	s__Ruminococcus_gnavus	0.932882	0.89181	7.37769e-05	0.00168949
Butane-2,3-Diol	s__Bifidobacterium_pseudocatenulatum	0.987084	0.977132	0.000295825	0.0016936
Isocyanic acid	s__Cloacibacillus_porcorum	0.921444	0.88535	9.01971e-05	0.00172126
Indoleacetic acid	s__Bacteroides_fragilis	0.961259	0.93847	0.00017518	0.00182346
Butane-2,3-Diol	s__Peptostreptococcus_stomatis	0.987084	0.977132	0.0003332	0.00186104
Indoleacetic acid	s__Bacteroides_eggerthii	0.961259	0.93847	0.000192838	0.00191999
D-Glucuronic acid	s__Bacteroides_fragilis	0.896852	0.85718	5.22228e-05	0.00199317
2-Heptanol	s__Olsenella_scatoligenes	0.967096	0.940773	0.000289616	0.00200976
2-Heptanol	s__Bacteroides_xylanisolvens	0.967096	0.940773	0.000284792	0.00200976
2-Heptanol	s__Eubacterium_eligens	0.967096	0.940773	0.000287843	0.00200976
D-Glucuronic acid	s__Ruthenibacterium_lactatiformans	0.896852	0.85718	6.23934e-05	0.00204116
Lauric Acid	s__Parvimonas_micra	0.972084	0.952145	0.000186027	0.00213001
Isocyanic acid	s__Bifidobacterium_bifidum	0.921444	0.88535	0.000126243	0.00222382
Fumaric acid	s__Intestinimonas_butyriciproducens	0.932882	0.89181	0.00010838	0.00225627
Indoleacetic acid	s__Citrobacter_portucalensis	0.961259	0.93847	0.000237918	0.00227014
Lauric Acid	s__Odoribacter_splanchnicus	0.972084	0.952145	0.000210354	0.00227506
Lauric Acid	s__Ruminococcus_lactaris	0.972084	0.952145	0.000218564	0.00227506
Triacontanol	s__Eubacterium_ventriosum	0.385201	0.355356	2.15894e-05	0.00247199
Butane-2,3-Diol	s__Sutterella_parvirubra	0.987084	0.977132	0.000485483	0.00264704
Butane-2,3-Diol	s__Rothia_dentocariosa	0.987084	0.977132	0.000506298	0.00269633
Lauric Acid	s__Cloacibacillus_porcorum	0.972084	0.952145	0.000287946	0.00286695
2-Heptanol	s__Haemophilus_sp_HMSC71H05	0.967096	0.940773	0.0004282	0.00288405
Butane-2,3-Diol	s__Lactococcus_garvieae	0.987084	0.977132	0.00056461	0.00293854
Lauric Acid	s__Roseburia_intestinalis	0.972084	0.952145	0.000311547	0.00297267
4-Hydroxybutanoic acid	s__Bacteroides_vulgatus	0.0193579	0.0101931	4.16692e-05	0.00318075
2-Heptanol	s__Bacteroides_faecis_CAG_32	0.967096	0.940773	0.00049235	0.00322137
Isocyanic acid	s__Veillonella_sp_T11011_6	0.921444	0.88535	0.000197145	0.00322473
Succinic anhydride	s__Weissella_cibaria	0.851738	0.789312	1.47597e-05	0.00337997
2-Heptanol	s__Bifidobacterium_longum	0.967096	0.940773	0.000531607	0.00338161
Lauric Acid	s__Lachnospira_pectinoschiza	0.972084	0.952145	0.000379695	0.003478
Butane-2,3-Diol	s__Bacteroides_eggerthii	0.987084	0.977132	0.000695998	0.00354186
Glycyl Tyrosine	s__Eubacterium_sp_CAG_274	0.751632	0.691681	1.59386e-05	0.00354475
Glycyl Tyrosine	s__Eubacterium_rectale	0.751632	0.691681	3.09585e-05	0.00354475
Lauric Acid	s__Klebsiella_pneumoniae	0.972084	0.952145	0.000418834	0.00355233
Lauric Acid	s__Haemophilus_parainfluenzae	0.972084	0.952145	0.000412238	0.00355233
Indoleacetic acid	s__Bacteroides_galacturonicus	0.961259	0.93847	0.00039535	0.00362141
Butane-2,3-Diol	s__Oxalobacter_formigenes	0.987084	0.977132	0.000732611	0.00364713
Lauric Acid	s__Clostridium_innocuum	0.972084	0.952145	0.000451277	0.0036908
Indoleacetic acid	s__Holdemania_filiformis	0.961259	0.93847	0.000431919	0.00380421
Lauric Acid	s__Streptococcus_sp_A12	0.972084	0.952145	0.00049094	0.00387674
Butane-2,3-Diol	s__Leuconostoc_citreum	0.987084	0.977132	0.000832261	0.00405506
Edetic Acid	s__Actinobaculum_sp_oral_taxon_183	0.894212	0.843491	0.000106663	0.00407098
Edetic Acid	s__Bacteroides_fragilis	0.894212	0.843491	7.20711e-05	0.00407098
Edetic Acid	s__Oxalobacter_formigenes	0.894212	0.843491	0.000101888	0.00407098
Lauric Acid	s__Aeriscardovia_aeriphila	0.972084	0.952145	0.00055199	0.0040776
Lauric Acid	s__Bacteroides_dorei	0.972084	0.952145	0.000547001	0.0040776
1,2-Dithiane-4,5-diol	s__Enorma_massiliensis	0.929475	0.889613	0.000168294	0.00428216
Aconitic Acid	s__Olsenella_scatoligenes	0.93093	0.885238	0.000180571	0.00459452
Butane-2,3-Diol	s__Veillonella_sp_T11011_6	0.987084	0.977132	0.000971426	0.00463451
Sophorose	s__Coprococcus_comes	0.75948	0.679307	2.08749e-05	0.00478035
Butane-2,3-Diol	s__Aeriscardovia_aeriphila	0.987084	0.977132	0.00102686	0.00479898
Butane-2,3-Diol	s__Streptococcus_australis	0.987084	0.977132	0.00106753	0.0048893
Isocyanic acid	s__Scardovia_wiggsiae	0.921444	0.88535	0.000333653	0.00509377
2-Heptanol	s__Gemella_morbillorum	0.967096	0.940773	0.000840538	0.00520225
Palmitoleic Acid	s__Coprobacter_fastidiosus	0.882227	0.820853	0.000136689	0.00521698
Glycerol	s__Adlercreutzia_equolifaciens	0.650367	0.580441	4.37544e-05	0.00532647
Glycerol	s__Ruminococcus_gnavus	0.650367	0.580441	4.65194e-05	0.00532647
Aconitic Acid	s__Weissella_confusa	0.93093	0.885238	0.000234323	0.00536599
4-Deoxyerythronic acid	s__Peptostreptococcus_stomatis	0.839677	0.778015	4.6923e-05	0.00537269
1,2-Dithiane-4,5-diol	s__Klebsiella_quasipneumoniae	0.929475	0.889613	0.000235438	0.00539154
Lauric Acid	s__Roseburia_inulinivorans	0.972084	0.952145	0.00075514	0.00540397
Palmitoleic Acid	s__Actinomyces_naeslundii	0.882227	0.820853	0.000167359	0.00547503
Ethanolamine	s__Eisenbergiella_massiliensis	0.860301	0.804059	0.000121486	0.00556405
D-Glucuronic acid	s__Clostridium_aldenense	0.896852	0.85718	0.000196964	0.0056381
Butane-2,3-Diol	s__Enterococcus_faecalis	0.987084	0.977132	0.00127295	0.0057158
Fumaric acid	s__Bacteroides_nordii	0.932882	0.89181	0.000308174	0.005881
Succinic anhydride	s__Actinomyces_sp_oral_taxon_181	0.851738	0.789312	5.21188e-05	0.00596761
Butane-2,3-Diol	s__Bacteroides_vulgatus	0.987084	0.977132	0.00136507	0.00601156
Butane-2,3-Diol	s__Clostridium_perfringens	0.987084	0.977132	0.00144462	0.00624183
Butane-2,3-Diol	s__Enterococcus_faecium	0.987084	0.977132	0.00149597	0.00634404
Butane-2,3-Diol	s__Bacteroides_dorei	0.987084	0.977132	0.00153448	0.00638902
D-Glucuronic acid	s__Aeriscardovia_aeriphila	0.896852	0.85718	0.000259573	0.00639332
D-Glucuronic acid	s__Eubacterium_rectale	0.896852	0.85718	0.000279184	0.00639332
Deoxycholic Acid	s__Bacteroides_nordii	0.407493	0.333429	2.80927e-05	0.00643324
1,3-Didesoxy-Pentitol	s__Clostridium_citroniae	0.902699	0.859887	0.00019682	0.00643883
Indoleacetic acid	s__Ruminococcus_gnavus	0.961259	0.93847	0.000760557	0.00645065
Indoleacetic acid	s__Rothia_mucilaginosa	0.961259	0.93847	0.000800794	0.00646023
Indoleacetic acid	s__Christensenella_minuta	0.961259	0.93847	0.000818108	0.00646023
1,2-Dithiane-4,5-diol	s__Lachnospira_pectinoschiza	0.929475	0.889613	0.000313073	0.00651761
Fumaric acid	s__Blautia_hansenii	0.932882	0.89181	0.000381725	0.00672424
5-Hydroxypentanoic acid	s__Odoribacter_splanchnicus	0.805423	0.743727	5.95892e-05	0.00682297
Beta-Glycerophosphoric acid	s__Clostridium_perfringens	0.668313	0.557751	5.9697e-05	0.00683531
Beta-Glycerophosphoric acid	s__Tyzzerella_nexilis	0.668313	0.557751	4.94526e-05	0.00683531
Indoleacetic acid	s__Lachnospira_pectinoschiza	0.961259	0.93847	0.000898935	0.00686187
Butane-2,3-Diol	s__Bacteroides_ovatus	0.987084	0.977132	0.00174436	0.0071332
Lauric Acid	s__Roseburia_faecis	0.972084	0.952145	0.00103089	0.00715376
Edetic Acid	s__Clostridium_aldenense	0.894212	0.843491	0.000226965	0.007425
Ribo-hexos-3-ulose	s__Bacteroides_nordii	0.764969	0.694176	6.52697e-05	0.00747338
Sophorose	s__Bacteroides_finegoldii	0.75948	0.679307	6.64189e-05	0.00760496
Indoleacetic acid	s__Streptococcus_infantis	0.961259	0.93847	0.00107036	0.00790684
Butane-2,3-Diol	s__Catabacter_hongkongensis	0.987084	0.977132	0.0019715	0.00792059
Succinic anhydride	s__Roseburia_sp_CAG_303	0.851738	0.789312	0.000114384	0.00873133
Indoleacetic acid	s__Eubacterium_sp_CAG_38	0.961259	0.93847	0.00123145	0.00881258
2-Heptanol	s__Blautia_sp_CAG_257	0.967096	0.940773	0.00147397	0.0088826
Glycerol	s__Prevotella_copri	0.650367	0.580441	0.000116956	0.00892766
Aconitic Acid	s__Lactococcus_garvieae	0.93093	0.885238	0.000435129	0.0090586
3-Hydroxybutyric acid	s__Parvimonas_micra	0.0638339	0.0461704	3.95856e-05	0.00906511
Indoleacetic acid	s__Hungatella_hathewayi	0.961259	0.93847	0.00132033	0.00913519
Indoleacetic acid	s__Veillonella_dispar	0.961259	0.93847	0.00135632	0.00913519
Glycerol	s__Actinobaculum_sp_oral_taxon_183	0.650367	0.580441	0.000162208	0.00928644
Palmitoleic Acid	s__Veillonella_tobetsuensis	0.882227	0.820853	0.00033083	0.00947001
Isocyanic acid	s__Holdemania_filiformis	0.921444	0.88535	0.000663668	0.00949875
Isocyanic acid	s__Actinomyces_odontolyticus	0.921444	0.88535	0.000729422	0.00982574
Butane-2,3-Diol	s__Streptococcus_sp_A12	0.987084	0.977132	0.00249245	0.00984089
1,2-Dithiane-4,5-diol	s__Actinomyces_sp_ICM47	0.929475	0.889613	0.000518182	0.00988865
Succinic anhydride	s__Eubacterium_siraeum	0.851738	0.789312	0.00019887	0.00997702
Succinic anhydride	s__Bilophila_wadsworthia	0.851738	0.789312	0.000217839	0.00997702
Succinic anhydride	s__Actinomyces_oris	0.851738	0.789312	0.000266427	0.0101686
4-Methoxycinnamic acid	s__Bacteroides_faecis_CAG_32	0.551137	0.442791	4.61291e-05	0.0105636
D-Glucuronic acid	s__Streptococcus_infantis	0.896852	0.85718	0.000515882	0.0106262
D-Glucuronic acid	s__Eubacterium_ventriosum	0.896852	0.85718	0.000556832	0.0106262
Butane-2,3-Diol	s__Enterorhabdus_caecimuris	0.987084	0.977132	0.00282378	0.0107774
Butane-2,3-Diol	s__Dorea_formicigenerans	0.987084	0.977132	0.00279862	0.0107774
1,3-Didesoxy-Pentitol	s__Bacteroides_dorei	0.902699	0.859887	0.000392297	0.0112295
Butane-2,3-Diol	s__Gordonibacter_pamelaeae	0.987084	0.977132	0.00299849	0.0112566
4-Deoxyerythronic acid	s__Parabacteroides_distasonis	0.839677	0.778015	0.000148095	0.0113046
Edetic Acid	s__Bifidobacterium_bifidum	0.894212	0.843491	0.00039939	0.0114325
Fumaric acid	s__Bacteroides_ovatus	0.932882	0.89181	0.000715143	0.0114625
Fumaric acid	s__Alistipes_indistinctus	0.932882	0.89181	0.000750818	0.0114625
Indoleacetic acid	s__Leuconostoc_citreum	0.961259	0.93847	0.00181194	0.0115259
Indoleacetic acid	s__Coprococcus_comes	0.961259	0.93847	0.00178449	0.0115259
5-Hydroxypentanoic acid	s__Ruminococcus_bromii	0.805423	0.743727	0.00015546	0.0118667
Fumaric acid	s__Adlercreutzia_equolifaciens	0.932882	0.89181	0.000846585	0.0121167
Butane-2,3-Diol	s__Coprobacter_fastidiosus	0.987084	0.977132	0.00328099	0.0121185
1,2-Dithiane-4,5-diol	s__Alistipes_finegoldii	0.929475	0.889613	0.000700396	0.0123377
Galactose	s__Bacteroides_ovatus	0	-0.00934579	5.40043e-05	0.012367
Edetic Acid	s__Alistipes_inops	0.894212	0.843491	0.000585772	0.0124103
Edetic Acid	s__Oscillibacter_sp_CAG_241	0.894212	0.843491	0.000596128	0.0124103
Edetic Acid	s__Firmicutes_bacterium_CAG_83	0.894212	0.843491	0.000497782	0.0124103
Succinic anhydride	s__Akkermansia_muciniphila	0.851738	0.789312	0.000389837	0.0127532
Lauric Acid	s__Lactobacillus_rogosae	0.972084	0.952145	0.00189356	0.0127537
Ethanolamine	s__Bacteroides_nordii	0.860301	0.804059	0.000436505	0.0129215
Ethanolamine	s__Streptococcus_thermophilus	0.860301	0.804059	0.000436821	0.0129215
Ethanolamine	s__Eubacterium_sp_CAG_180	0.860301	0.804059	0.000451407	0.0129215
Butane-2,3-Diol	s__Streptococcus_anginosus_group	0.987084	0.977132	0.00358521	0.013032
Indoleacetic acid	s__Blautia_obeum	0.961259	0.93847	0.00215253	0.0133224
N-Acetyl-D-Tryptophan	s__Bacteroides_nordii	0.155116	0.14722	5.85404e-05	0.0134057
Butane-2,3-Diol	s__Coprococcus_comes	0.987084	0.977132	0.00375854	0.0134485
D-Glucuronic acid	s__Scardovia_wiggsiae	0.896852	0.85718	0.000773744	0.0136298
Indoleacetic acid	s__Collinsella_intestinalis	0.961259	0.93847	0.00242129	0.0138619
Indoleacetic acid	s__Lactococcus_petauri	0.961259	0.93847	0.00241334	0.0138619
Indoleacetic acid	s__Phascolarctobacterium_faecium	0.961259	0.93847	0.00238171	0.0138619
1,3-Didesoxy-Pentitol	s__Odoribacter_splanchnicus	0.902699	0.859887	0.000608424	0.0139329
1,3-Didesoxy-Pentitol	s__Coprococcus_catus	0.902699	0.859887	0.000572389	0.0139329
Palmitoleic Acid	s__Alistipes_putredinis	0.882227	0.820853	0.000558202	0.0142031
Fumaric acid	s__Haemophilus_sp_HMSC71H05	0.932882	0.89181	0.00106539	0.0143515
2-Heptanol	s__Firmicutes_bacterium_CAG_83	0.967096	0.940773	0.00247879	0.0145549
1,3-Dihydroxypyridine	s__Actinomyces_odontolyticus	0.0801831	0.0628281	6.40613e-05	0.01467
Indoleacetic acid	s__Catabacter_hongkongensis	0.961259	0.93847	0.00264034	0.0147473
1,3-Didesoxy-Pentitol	s__Bifidobacterium_pseudocatenulatum	0.902699	0.859887	0.000714808	0.014881
Butane-2,3-Diol	s__Prevotella_stercorea	0.987084	0.977132	0.00436724	0.0153861
Fumaric acid	s__Ruminococcus_lactaris	0.932882	0.89181	0.00122152	0.0155405
Indoleacetic acid	s__Bifidobacterium_bifidum	0.961259	0.93847	0.00291943	0.0155476
Indoleacetic acid	s__Enterobacter_cloacae_complex	0.961259	0.93847	0.00285335	0.0155476
Lauric Acid	s__Streptococcus_mitis	0.972084	0.952145	0.00238731	0.0156198
Edetic Acid	s__Firmicutes_bacterium_CAG_145	0.894212	0.843491	0.00082019	0.015652
Indoleacetic acid	s__Clostridium_citroniae	0.961259	0.93847	0.00312721	0.0162757
1,3-Didesoxy-Pentitol	s__Firmicutes_bacterium_CAG_110	0.902699	0.859887	0.000855894	0.0163333
Edetic Acid	s__Eubacterium_ramulus	0.894212	0.843491	0.00101098	0.0165367
Edetic Acid	s__Blautia_hansenii	0.894212	0.843491	0.000959346	0.0165367
Isocyanic acid	s__Eubacterium_sulci	0.921444	0.88535	0.00130258	0.0165718
Butane-2,3-Diol	s__Enorma_massiliensis	0.987084	0.977132	0.00478833	0.0166141
Edetic Acid	s__Rothia_dentocariosa	0.894212	0.843491	0.00109171	0.0166668
2-Methyl-4-hydroxybutyrate	s__Lactococcus_garvieae	0.590556	0.544124	7.53361e-05	0.0169895
2-Methyl-4-hydroxybutyrate	s__Clostridium_sp_CAG_299	0.590556	0.544124	0.000222569	0.0169895
2-Methyl-4-hydroxybutyrate	s__Roseburia_faecis	0.590556	0.544124	0.000181033	0.0169895
Lauric Acid	s__Turicibacter_sanguinis	0.972084	0.952145	0.00268291	0.0170663
Succinic anhydride	s__Clostridium_scindens	0.851738	0.789312	0.000597513	0.0171038
Glycyl Tyrosine	s__Eubacterium_ramulus	0.751632	0.691681	0.000224205	0.0171143
Butane-2,3-Diol	s__Intestinimonas_butyriciproducens	0.987084	0.977132	0.00500886	0.0171198
Lauric Acid	s__Clostridium_bolteae_CAG_59	0.972084	0.952145	0.00277385	0.0171679
1,3-Didesoxy-Pentitol	s__Olsenella_scatoligenes	0.902699	0.859887	0.00105469	0.0172516
1,3-Didesoxy-Pentitol	s__Coprobacter_fastidiosus	0.902699	0.859887	0.000999878	0.0172516
Isocyanic acid	s__Lactobacillus_rogosae	0.921444	0.88535	0.00151017	0.0172915
Isocyanic acid	s__Eubacterium_siraeum	0.921444	0.88535	0.00144284	0.0172915
Hexanamide	s__Bacteroides_nordii	0.251045	0.182958	7.71255e-05	0.0176617
Butane-2,3-Diol	s__Bacteroides_xylanisolvens	0.987084	0.977132	0.0055017	0.0185278
Isocyanic acid	s__Eubacterium_infirmum	0.921444	0.88535	0.00172524	0.0188133
Isocyanic acid	s__Actinomyces_sp_HMSC035G02	0.921444	0.88535	0.00183256	0.0189966
Isocyanic acid	s__Streptococcus_parasanguinis	0.921444	0.88535	0.00193605	0.0189966
Isocyanic acid	s__Clostridium_asparagiforme	0.921444	0.88535	0.00199091	0.0189966
Butane-2,3-Diol	s__Bacteroides_cellulosilyticus	0.987084	0.977132	0.00572685	0.0190065
Arabinofuranose	s__Eubacterium_ventriosum	0.252714	0.238615	8.40262e-05	0.019242
D-Mannose	s__Streptococcus_sp_A12	0.0934446	0.0763398	8.59681e-05	0.0196867
Isocyanic acid	s__Coprococcus_eutactus	0.921444	0.88535	0.00216358	0.0198184
Butane-2,3-Diol	s__Actinobaculum_sp_oral_taxon_183	0.987084	0.977132	0.00606984	0.019857
Succinic anhydride	s__Eisenbergiella_tayi	0.851738	0.789312	0.000784263	0.0199551
Erucic acid	s__Coprococcus_comes	0.457262	0.401881	0.000174841	0.0200193
Erucic acid	s__Clostridium_leptum	0.457262	0.401881	0.000112582	0.0200193
4-Deoxyerythronic acid	s__Eisenbergiella_tayi	0.839677	0.778015	0.000349813	0.0200268
Lauric Acid	s__Clostridium_asparagiforme	0.972084	0.952145	0.00336956	0.020306
Isocyanic acid	s__Allisonella_histaminiformans	0.921444	0.88535	0.00245164	0.0207935
Isocyanic acid	s__Akkermansia_muciniphila	0.921444	0.88535	0.00239652	0.0207935
Lauric Acid	s__Blautia_hansenii	0.972084	0.952145	0.00356252	0.0209184
1,3-Didesoxy-Pentitol	s__Roseburia_hominis	0.902699	0.859887	0.00141871	0.021659
cis-Aconitic acid	s__Megasphaera_elsdenii	0.0828018	0.0654961	9.60092e-05	0.0219861
2-Heptanol	s__Eubacterium_ramulus	0.967096	0.940773	0.00384294	0.0220008
2-Heptanol	s__Rothia_dentocariosa	0.967096	0.940773	0.00395738	0.0221034
Aconitic Acid	s__Streptococcus_mutans	0.93093	0.885238	0.00125941	0.022185
Aconitic Acid	s__Clostridium_bolteae	0.93093	0.885238	0.00116818	0.022185
Lauric Acid	s__Firmicutes_bacterium_CAG_83	0.972084	0.952145	0.00394402	0.0225795
5-Hydroxypentanoic acid	s__Actinomyces_odontolyticus	0.805423	0.743727	0.000534125	0.0228663
5-Hydroxypentanoic acid	s__Roseburia_sp_CAG_303	0.805423	0.743727	0.000458804	0.0228663
5-Hydroxypentanoic acid	s__Roseburia_sp_CAG_471	0.805423	0.743727	0.000599116	0.0228663
2-Heptanol	s__Eubacterium_hallii	0.967096	0.940773	0.00420622	0.0229339
2-Heptanol	s__Parvimonas_micra	0.967096	0.940773	0.00442999	0.0235922
Palmitoleic Acid	s__Eubacterium_eligens	0.882227	0.820853	0.00109735	0.0237088
Palmitoleic Acid	s__Clostridium_symbiosum	0.882227	0.820853	0.00113885	0.0237088
2-Heptanol	s__Alistipes_indistinctus	0.967096	0.940773	0.00455613	0.0237126
Palmitoleic Acid	s__Weissella_confusa	0.882227	0.820853	0.00124306	0.0237217
4-Deoxyerythronic acid	s__Lawsonibacter_asaccharolyticus	0.839677	0.778015	0.000519903	0.0238115
Edetic Acid	s__Streptococcus_australis	0.894212	0.843491	0.00166983	0.0238995
5-Hydroxypentanoic acid	s__Clostridium_lavalense	0.805423	0.743727	0.000732642	0.0239679
Isocyanic acid	s__Bifidobacterium_adolescentis	0.921444	0.88535	0.00293661	0.0240172
Glycyl Tyrosine	s__Scardovia_wiggsiae	0.751632	0.691681	0.000538097	0.0240321
Glycyl Tyrosine	s__Rothia_mucilaginosa	0.751632	0.691681	0.000629662	0.0240321
Glycyl Tyrosine	s__Paraprevotella_xylaniphila	0.751632	0.691681	0.000489861	0.0240321
2-Heptanol	s__Actinomyces_sp_ICM47	0.967096	0.940773	0.00479773	0.0244151
Aconitic Acid	s__Lactobacillus_rogosae	0.93093	0.885238	0.00160007	0.0244278
Aconitic Acid	s__Erysipelatoclostridium_ramosum	0.93093	0.885238	0.00153003	0.0244278
2-Heptanol	s__Enterobacter_cloacae_complex	0.967096	0.940773	0.00507719	0.0252756
4-Methoxycinnamic acid	s__Turicibacter_sanguinis	0.551137	0.442791	0.000221342	0.0253436
Arabinofuranose	s__Bifidobacterium_bifidum	0.252714	0.238615	0.000222578	0.0254852
Succinic anhydride	s__Ruminococcus_lactaris	0.851738	0.789312	0.00112919	0.0258583
Palmitoleic Acid	s__Hungatella_hathewayi	0.882227	0.820853	0.00148009	0.0260723
Lauric Acid	s__Gemella_haemolysans	0.972084	0.952145	0.00493277	0.0263068
Lauric Acid	s__Megamonas_hypermegale	0.972084	0.952145	0.0049397	0.0263068
Lauric Acid	s__Oxalobacter_formigenes	0.972084	0.952145	0.00483271	0.0263068
Butane-2,3-Diol	s__Prevotella_copri	0.987084	0.977132	0.00824147	0.0265816
2-Heptanol	s__Veillonella_infantium	0.967096	0.940773	0.00550822	0.0268379
1,2-Dithiane-4,5-diol	s__Eubacterium_sp_CAG_274	0.929475	0.889613	0.00174888	0.0268851
1,2-Dithiane-4,5-diol	s__Anaerostipes_hadrus	0.929475	0.889613	0.00176103	0.0268851
Edetic Acid	s__Barnesiella_intestinihominis	0.894212	0.843491	0.00202466	0.0272734
Ribo-hexos-3-ulose	s__Eubacterium_rectale	0.764969	0.694176	0.00035738	0.02728
Diglycolic acid	s__Catabacter_hongkongensis	0.620968	0.545162	0.000238618	0.0273218
Diglycolic acid	s__Veillonella_sp_T11011_6	0.620968	0.545162	0.000125383	0.0273218
Succinic anhydride	s__Anaeromassilibacillus_sp_An250	0.851738	0.789312	0.00132753	0.0276367
N-Acetylglucosamine	s__Parabacteroides_merdae	0.708457	0.601434	0.000121361	0.0277916
Diethyl aminomalonate	s__Allisonella_histaminiformans	0.547752	0.4691	0.000121557	0.0278365
Indoleacetic acid	s__Eubacterium_sp_CAG_251	0.961259	0.93847	0.00557306	0.0283607
Butane-2,3-Diol	s__Streptococcus_salivarius	0.987084	0.977132	0.00895528	0.0284828
Glycerol	s__Eubacterium_sp_CAG_274	0.650367	0.580441	0.000624922	0.0286214
Fumaric acid	s__Clostridium_citroniae	0.932882	0.89181	0.00237806	0.0286619
D-Glucuronic acid	s__Eisenbergiella_massiliensis	0.896852	0.85718	0.00176986	0.0289498
Palmitoleic Acid	s__Barnesiella_intestinihominis	0.882227	0.820853	0.00179916	0.0294291
1,1-di-C-octyl-D-Glucitol	s__Blautia_wexlerae	0.995133	0.990082	0.000258552	0.0296043
1,1-di-C-octyl-D-Glucitol	s__Eubacterium_rectale	0.995133	0.990082	0.000202142	0.0296043
Butane-2,3-Diol	s__Firmicutes_bacterium_CAG_110	0.987084	0.977132	0.00944304	0.0296227
5-Hydroxypentanoic acid	s__Bacteroides_cellulosilyticus	0.805423	0.743727	0.0012979	0.0297227
5-Hydroxypentanoic acid	s__Alistipes_shahii	0.805423	0.743727	0.00129794	0.0297227
5-Hydroxypentanoic acid	s__Veillonella_infantium	0.805423	0.743727	0.00129162	0.0297227
Isocyanic acid	s__Bacteroides_caccae	0.921444	0.88535	0.00380184	0.0300214
Isocyanic acid	s__Clostridium_sp_CAG_58	0.921444	0.88535	0.00394934	0.0301466
Glycerol	s__Roseburia_intestinalis	0.650367	0.580441	0.000790435	0.0301683
Ethanolamine	s__Parabacteroides_goldsteinii	0.860301	0.804059	0.00120593	0.0306843
Fumaric acid	s__Bacteroides_coprocola	0.932882	0.89181	0.00269747	0.030886
2-Heptanol	s__Enorma_massiliensis	0.967096	0.940773	0.00658339	0.0314082
Phenol	s__Clostridium_symbiosum	0.450174	0.387822	0.000139032	0.0318383
Indoleacetic acid	s__Enorma_massiliensis	0.961259	0.93847	0.0067368	0.0321588
Indoleacetic acid	s__Bacteroides_cellulosilyticus	0.961259	0.93847	0.00670358	0.0321588
Indoleacetic acid	s__Barnesiella_intestinihominis	0.961259	0.93847	0.0067407	0.0321588
2-Heptanol	s__Clostridium_citroniae	0.967096	0.940773	0.00705025	0.0322901
2-Heptanol	s__Veillonella_sp_T11011_6	0.967096	0.940773	0.00691034	0.0322901
Indoleacetic acid	s__Bacteroides_finegoldii	0.961259	0.93847	0.00694392	0.0324522
Butane-2,3-Diol	s__Eubacterium_sp_CAG_274	0.987084	0.977132	0.0104973	0.0324848
Butane-2,3-Diol	s__Anaerofustis_stercorihominis	0.987084	0.977132	0.0107932	0.0329554
Nicotianamine	s__Roseburia_intestinalis	0.33538	0.289317	0.000145063	0.0332194
Lauric Acid	s__Barnesiella_intestinihominis	0.972084	0.952145	0.00643143	0.0334727
3-Desoxy-pentitol	s__Alistipes_finegoldii	0.73162	0.658999	0.000151541	0.0336015
3-Desoxy-pentitol	s__Eubacterium_ramulus	0.73162	0.658999	0.000374098	0.0336015
3-Desoxy-pentitol	s__Tyzzerella_nexilis	0.73162	0.658999	0.000586926	0.0336015
3-Desoxy-pentitol	s__Megamonas_hypermegale	0.73162	0.658999	0.000576126	0.0336015
5,6-Dihydro-5-methyluracil	s__Streptococcus_mutans	0.136477	0.111805	0.00014691	0.0336424
Edetic Acid	s__Bacteroides_cellulosilyticus	0.894212	0.843491	0.00265297	0.0337516
Indoleacetic acid	s__Clostridium_asparagiforme	0.961259	0.93847	0.00739741	0.0338801
D-Glucuronic acid	s__Barnesiella_intestinihominis	0.896852	0.85718	0.00223826	0.0341708
Edetic Acid	s__Ruminococcus_lactaris	0.894212	0.843491	0.00291817	0.0351716
Glycyl Tyrosine	s__Parvimonas_micra	0.751632	0.691681	0.0010786	0.0352857
Ethanolamine	s__Holdemania_filiformis	0.860301	0.804059	0.001557	0.0356552
1,3-Didesoxy-Pentitol	s__Slackia_isoflavoniconvertens	0.902699	0.859887	0.0025017	0.0358056
1,3-Didesoxy-Pentitol	s__Alistipes_putredinis	0.902699	0.859887	0.00269977	0.0358888
1,3-Didesoxy-Pentitol	s__Eubacterium_sp_CAG_251	0.902699	0.859887	0.00282096	0.0358888
1,3-Didesoxy-Pentitol	s__Coprococcus_comes	0.902699	0.859887	0.00298733	0.0360052
Isocyanic acid	s__Adlercreutzia_equolifaciens	0.921444	0.88535	0.00490876	0.0362615
Glucose-1-Phosphate	s__Coprobacillus_cateniformis	0.586517	0.448689	0.000158946	0.0363986
23-Acetoxy-3,6,9,12,15,18,21-heptaoxatricosan-1-oate	s__Lactococcus_petauri	0.283868	0.241743	0.000159562	0.0365397
1,2-Dithiane-4,5-diol	s__Bacteroides_finegoldii	0.929475	0.889613	0.00259158	0.0366416
1,2-Dithiane-4,5-diol	s__Coprococcus_eutactus	0.929475	0.889613	0.00294957	0.0366416
1,2-Dithiane-4,5-diol	s__Faecalibacterium_prausnitzii	0.929475	0.889613	0.00304013	0.0366416
1,2-Dithiane-4,5-diol	s__Citrobacter_freundii	0.929475	0.889613	0.00296021	0.0366416
Lauric Acid	s__Bacteroides_finegoldii	0.972084	0.952145	0.00729535	0.0371252
Uric Acid	s__Clostridium_citroniae	0.358333	0.320588	0.000165177	0.0378255
1,3-Didesoxy-Pentitol	s__Klebsiella_variicola	0.902699	0.859887	0.00330698	0.0378649
Fumaric acid	s__Slackia_isoflavoniconvertens	0.932882	0.89181	0.00363303	0.0380583
Fumaric acid	s__Bacteroides_eggerthii	0.932882	0.89181	0.00365626	0.0380583
Lignoceric Acid	s__Enterobacter_cloacae_complex	0.0701495	0.0435824	0.000166378	0.0381005
2-Heptanol	s__Oxalobacter_formigenes	0.967096	0.940773	0.00850338	0.0381818
2-Heptanol	s__Roseburia_intestinalis	0.967096	0.940773	0.0087613	0.0385834
1,3-Didesoxy-Pentitol	s__Holdemania_filiformis	0.902699	0.859887	0.00358674	0.0391126
2-Heptanol	s__Adlercreutzia_equolifaciens	0.967096	0.940773	0.00946652	0.0409025
Isocyanic acid	s__Bacteroides_nordii	0.921444	0.88535	0.00575467	0.0411819
1,1-di-C-octyl-D-Glucitol	s__Bacteroides_finegoldii	0.995133	0.990082	0.000545113	0.0416103
Ribo-hexos-3-ulose	s__Gemella_haemolysans	0.764969	0.694176	0.000739031	0.0423096
1,2-Dithiane-4,5-diol	s__Anaerotruncus_colihominis	0.929475	0.889613	0.00403796	0.0423697
1,2-Dithiane-4,5-diol	s__Phascolarctobacterium_faecium	0.929475	0.889613	0.00383448	0.0423697
1,2-Dithiane-4,5-diol	s__Veillonella_sp_T11011_6	0.929475	0.889613	0.00407046	0.0423697
Aconitic Acid	s__Bacteroides_salyersiae	0.93093	0.885238	0.00299199	0.0428228
Butane-2,3-Diol	s__Agathobaculum_butyriciproducens	0.987084	0.977132	0.014315	0.0431332
1,3-Didesoxy-Pentitol	s__Bacteroides_stercoris	0.902699	0.859887	0.00414635	0.0431597
Sophorose	s__Clostridium_asparagiforme	0.75948	0.679307	0.000943049	0.0431916
Sophorose	s__Firmicutes_bacterium_CAG_170	0.75948	0.679307	0.000731981	0.0431916
Sophorose	s__Megasphaera_elsdenii	0.75948	0.679307	0.000794636	0.0431916
Butane-2,3-Diol	s__Ruminococcus_bicirculans	0.987084	0.977132	0.0148299	0.0441045
Butane-2,3-Diol	s__Bacteroides_intestinalis	0.987084	0.977132	0.0151043	0.0443446
1,3-Didesoxy-Pentitol	s__Streptococcus_gordonii	0.902699	0.859887	0.00450556	0.0448597
1,3-Didesoxy-Pentitol	s__Parabacteroides_gordonii	0.902699	0.859887	0.0047158	0.0449966
Lauric Acid	s__Intestinimonas_butyriciproducens	0.972084	0.952145	0.00910344	0.0453193
1,2-Dithiane-4,5-diol	s__Bacteroides_coprocola	0.929475	0.889613	0.00456204	0.045422
4-Deoxyerythronic acid	s__Scardovia_wiggsiae	0.839677	0.778015	0.00187629	0.045902
4-Deoxyerythronic acid	s__Eubacterium_ventriosum	0.839677	0.778015	0.00156007	0.045902
4-Deoxyerythronic acid	s__Roseburia_faecis	0.839677	0.778015	0.00195118	0.045902
4-Deoxyerythronic acid	s__Roseburia_inulinivorans	0.839677	0.778015	0.00146505	0.045902
4-Deoxyerythronic acid	s__Clostridium_leptum	0.839677	0.778015	0.00200445	0.045902
1,3-Didesoxy-Pentitol	s__Eggerthella_lenta	0.902699	0.859887	0.00533104	0.0469908
1,3-Didesoxy-Pentitol	s__Bacteroides_plebeius	0.902699	0.859887	0.00594848	0.0469908
1,3-Didesoxy-Pentitol	s__Lactococcus_lactis	0.902699	0.859887	0.00569096	0.0469908
1,3-Didesoxy-Pentitol	s__Clostridium_scindens	0.902699	0.859887	0.00554985	0.0469908
1,3-Didesoxy-Pentitol	s__Firmicutes_bacterium_CAG_170	0.902699	0.859887	0.0059508	0.0469908
L-Cysteine	s__Streptococcus_gordonii	0.431938	0.367519	0.00020746	0.0475083
Indoleacetic acid	s__Actinomyces_sp_ICM47	0.961259	0.93847	0.0106261	0.0477134
Lauric Acid	s__Actinomyces_graevenitzii	0.972084	0.952145	0.00986227	0.0480523
Edetic Acid	s__Bacteroides_intestinalis	0.894212	0.843491	0.00421928	0.0483107
4-Deoxyerythronic acid	s__Bacteroides_coprophilus	0.839677	0.778015	0.00232377	0.0483768
5-Hydroxy-hydantoin	s__Ruminococcus_torques	0.144411	0.111504	0.000212544	0.0486725
Ribo-hexos-3-ulose	s__Adlercreutzia_equolifaciens	0.764969	0.694176	0.00107205	0.0490998
Palmitoleic Acid	s__Lactococcus_garvieae	0.882227	0.820853	0.00387157	0.049287
Palmitoleic Acid	s__Mogibacterium_diversum	0.882227	0.820853	0.00379172	0.049287
Palmitoleic Acid	s__Clostridium_bolteae	0.882227	0.820853	0.00387409	0.049287
Palmitoleic Acid	s__Ruminococcus_bicirculans	0.882227	0.820853	0.00372678	0.049287
Octanol	s__Eubacterium_dolichum_CAG_375	0.28406	0.249306	0.000433509	0.0496368
Octanol	s__Clostridium_asparagiforme	0.28406	0.249306	0.000245567	0.0496368
Isocyanic acid	s__Eisenbergiella_massiliensis	0.921444	0.88535	0.00717053	0.0497592
Indoleacetic acid	s__Lactococcus_garvieae	0.961259	0.93847	0.0114247	0.0503125
Palmitoleic Acid	s__Firmicutes_bacterium_CAG_170	0.882227	0.820853	0.00421303	0.0507781
4-Deoxyerythronic acid	s__Bacteroides_fragilis	0.839677	0.778015	0.00290916	0.0510648
4-Deoxyerythronic acid	s__Streptococcus_salivarius	0.839677	0.778015	0.00312187	0.0510648
4-Deoxyerythronic acid	s__Clostridium_scindens	0.839677	0.778015	0.0030439	0.0510648
Fumaric acid	s__Odoribacter_splanchnicus	0.932882	0.89181	0.00513012	0.0510781
Butane-2,3-Diol	s__Roseburia_sp_CAG_303	0.987084	0.977132	0.0176462	0.0511515
4-Deoxyerythronic acid	s__Eubacterium_infirmum	0.839677	0.778015	0.00338594	0.051692
Butane-2,3-Diol	s__Collinsella_intestinalis	0.987084	0.977132	0.0182201	0.0521552
3-Desoxy-pentitol	s__Streptococcus_salivarius	0.73162	0.658999	0.00137312	0.0524073
3-Desoxy-pentitol	s__Ruminococcus_lactaris	0.73162	0.658999	0.00123224	0.0524073
Fumaric acid	s__Roseburia_intestinalis	0.932882	0.89181	0.00551748	0.0526459
Isocyanic acid	s__Firmicutes_bacterium_CAG_145	0.921444	0.88535	0.00783251	0.0527543
Aconitic Acid	s__Prevotella_copri	0.93093	0.885238	0.00420548	0.053503
Aconitic Acid	s__Citrobacter_portucalensis	0.93093	0.885238	0.00407773	0.053503
Indoleacetic acid	s__Bacteroides_nordii	0.961259	0.93847	0.0126245	0.0535372
Indoleacetic acid	s__Intestinimonas_butyriciproducens	0.961259	0.93847	0.0125313	0.0535372
Glycerol	s__Blautia_hansenii	0.650367	0.580441	0.0016384	0.053599
2-Heptanol	s__Roseburia_sp_CAG_471	0.967096	0.940773	0.0128105	0.054326
Aconitic Acid	s__Bacteroides_intestinalis	0.93093	0.885238	0.00451513	0.0544193
2-Monopalmitin	s__Bifidobacterium_adolescentis	0.28344	0.233777	0.000237874	0.0544731
Butane-2,3-Diol	s__Clostridium_spiroforme	0.987084	0.977132	0.019298	0.0545585
D-Glucuronic acid	s__Solobacterium_moorei	0.896852	0.85718	0.00381845	0.0546516
1,2-Dithiane-4,5-diol	s__Streptococcus_mutans	0.929475	0.889613	0.00573986	0.0547678
2-Heptanol	s__Asaccharobacter_celatus	0.967096	0.940773	0.013302	0.0553847
Butane-2,3-Diol	s__Parabacteroides_goldsteinii	0.987084	0.977132	0.0201909	0.0558215
Butane-2,3-Diol	s__Parvimonas_micra	0.987084	0.977132	0.0202322	0.0558215
Indoleacetic acid	s__Streptococcus_parasanguinis	0.961259	0.93847	0.0134275	0.0559072
Indoleacetic acid	s__Actinomyces_sp_S6_Spd3	0.961259	0.93847	0.0136933	0.0559956
Butane-2,3-Diol	s__Eubacterium_dolichum_CAG_375	0.987084	0.977132	0.0208931	0.0569585
5-Hydroxypentanoic acid	s__Ruminococcus_torques	0.805423	0.743727	0.00273905	0.057022
Glycyl Tyrosine	s__Roseburia_intestinalis	0.751632	0.691681	0.00201054	0.0575517
Caprylic Acid	s__Dielma_fastidiosa	0.0504578	0.0504578	0.000256353	0.0587049
Phenol	s__Barnesiella_intestinihominis	0.450174	0.387822	0.000515694	0.059047
Butane-2,3-Diol	s__Solobacterium_moorei	0.987084	0.977132	0.0219886	0.0592398
1-Hexacosanol	s__Clostridium_leptum	0.274287	0.21623	0.000259319	0.059384
Aconitic Acid	s__Weissella_cibaria	0.93093	0.885238	0.00535202	0.0612807
4-Deoxyerythronic acid	s__Bacteroides_intestinalis	0.839677	0.778015	0.00432447	0.061894
2-Heptanol	s__Catabacter_hongkongensis	0.967096	0.940773	0.0152961	0.0625501
Palmitoleic Acid	s__Bacteroides_eggerthii	0.882227	0.820853	0.00550168	0.0629942
Fumaric acid	s__Alistipes_inops	0.932882	0.89181	0.00689519	0.0631599
2-Heptanol	s__Bacteroides_vulgatus	0.967096	0.940773	0.0163285	0.0633934
2-Heptanol	s__Parasutterella_excrementihominis	0.967096	0.940773	0.0160658	0.0633934
2-Heptanol	s__Sutterella_parvirubra	0.967096	0.940773	0.0163328	0.0633934
Fumaric acid	s__Clostridium_sp_CAG_242	0.932882	0.89181	0.00723698	0.0637411
Ethyl beta-D-glucopyranoside	s__Firmicutes_bacterium_CAG_95	0.287796	0.253223	0.000281147	0.0643828
Lauric Acid	s__Streptococcus_sp_F0442	0.972084	0.952145	0.0137841	0.0649096
Lauric Acid	s__Veillonella_atypica	0.972084	0.952145	0.013889	0.0649096
Lauric Acid	s__Eubacterium_sulci	0.972084	0.952145	0.0145094	0.0651502
Lauric Acid	s__Coprococcus_comes	0.972084	0.952145	0.014273	0.0651502
L-Tryptophan	s__Streptococcus_parasanguinis	0.441482	0.344348	0.000288028	0.0659584
Palmitoleic Acid	s__Oscillibacter_sp_CAG_241	0.882227	0.820853	0.00613554	0.0669066
Butane-2,3-Diol	s__Roseburia_sp_CAG_471	0.987084	0.977132	0.0254724	0.0678277
Lauric Acid	s__Rothia_dentocariosa	0.972084	0.952145	0.015439	0.067991
5-Hydroxypentanoic acid	s__Anaerotignum_lactatifermentans	0.805423	0.743727	0.0035845	0.0684042
2-Heptanol	s__Bacteroides_intestinalis	0.967096	0.940773	0.0179405	0.0684729
Isocyanic acid	s__Intestinimonas_butyriciproducens	0.921444	0.88535	0.010585	0.0692559
2-Heptanol	s__Holdemanella_biformis	0.967096	0.940773	0.018947	0.0711287
1,2-Dithiane-4,5-diol	s__Megamonas_funiformis	0.929475	0.889613	0.00782263	0.0716553
Succinic anhydride	s__Bacteroides_stercoris	0.851738	0.789312	0.00411337	0.0724585
Succinic anhydride	s__Parabacteroides_merdae	0.851738	0.789312	0.00387623	0.0724585
Fumaric acid	s__Dialister_sp_CAG_357	0.932882	0.89181	0.00856072	0.0726076
D-Glucuronic acid	s__Coprobacter_secundus	0.896852	0.85718	0.00539265	0.0726421
2-Heptanol	s__Holdemania_filiformis	0.967096	0.940773	0.0197549	0.0729656
3-Desoxy-pentitol	s__Eubacterium_ventriosum	0.73162	0.658999	0.00223902	0.0732478
Palmitoleic Acid	s__Rothia_mucilaginosa	0.882227	0.820853	0.00706201	0.0735091
Succinic anhydride	s__Firmicutes_bacterium_CAG_83	0.851738	0.789312	0.00450799	0.0737378
Indoleacetic acid	s__Coprococcus_catus	0.961259	0.93847	0.0183947	0.0739013
4-Methoxycinnamic acid	s__Ruthenibacterium_lactatiformans	0.551137	0.442791	0.000981907	0.0749522
4-Deoxyerythronic acid	s__Klebsiella_variicola	0.839677	0.778015	0.00557475	0.0750951
Palmitoleic Acid	s__Streptococcus_infantis	0.882227	0.820853	0.00757842	0.0754547
1,2-Dithiane-4,5-diol	s__Actinomyces_graevenitzii	0.929475	0.889613	0.00864914	0.0761789
Butane-2,3-Diol	s__Bacteroides_thetaiotaomicron	0.987084	0.977132	0.0289745	0.0762663
Succinic anhydride	s__Alistipes_inops	0.851738	0.789312	0.00499823	0.0763063
Edetic Acid	s__Rothia_mucilaginosa	0.894212	0.843491	0.00703485	0.0767134
Indoleacetic acid	s__Gordonibacter_pamelaeae	0.961259	0.93847	0.0198366	0.077161
Indoleacetic acid	s__Eubacterium_sp_CAG_180	0.961259	0.93847	0.0198799	0.077161
Ethylene glycol	s__Catabacter_hongkongensis	0.0390806	0.0301	0.000338553	0.0775285
Edetic Acid	s__Romboutsia_ilealis	0.894212	0.843491	0.00745371	0.0775863
4-Hydroxyproline	s__Actinobaculum_sp_oral_taxon_183	0.503336	0.410553	0.000342168	0.0783089
4-Hydroxyproline	s__Actinomyces_sp_HMSC035G02	0.503336	0.410553	0.00102588	0.0783089
4-Hydroxyproline	s__Megamonas_hypermegale	0.503336	0.410553	0.000957845	0.0783089
Fumaric acid	s__Bifidobacterium_bifidum	0.932882	0.89181	0.00979984	0.0801487
1,2-Dithiane-4,5-diol	s__Intestinibacter_bartlettii	0.929475	0.889613	0.00948269	0.0804273
Fumaric acid	s__Prevotella_stercorea	0.932882	0.89181	0.0101939	0.0804966
Hydroxylamine	s__Bacteroides_nordii	0.272599	0.244622	0.000354352	0.0811466
Ribo-hexos-3-ulose	s__Aeriscardovia_aeriphila	0.764969	0.694176	0.00213535	0.0814993
Butane-2,3-Diol	s__Collinsella_aerofaciens	0.987084	0.977132	0.0313632	0.0816157
Fumaric acid	s__Hungatella_hathewayi	0.932882	0.89181	0.0107056	0.0817197
2-Piperidinobenzonitrile	s__Ruminococcus_torques	0.341858	0.243836	0.000357023	0.0817582
1,3-Didesoxy-Pentitol	s__Enterobacter_cloacae_complex	0.902699	0.859887	0.0107544	0.082092
Aconitic Acid	s__Haemophilus_sp_HMSC71H05	0.93093	0.885238	0.00752856	0.0820971
Indoleacetic acid	s__Veillonella_atypica	0.961259	0.93847	0.021623	0.0825279
Fumaric acid	s__Absiella_dolichum	0.932882	0.89181	0.0111906	0.0826659
Aconitic Acid	s__Blautia_producta	0.93093	0.885238	0.00799978	0.0829834
Aconitic Acid	s__Romboutsia_ilealis	0.93093	0.885238	0.00833458	0.0829834
Indoleacetic acid	s__Eubacterium_ventriosum	0.961259	0.93847	0.0222199	0.0834159
2-Heptanol	s__Bacteroides_coprophilus	0.967096	0.940773	0.0230271	0.0837016
Butane-2,3-Diol	s__Bacteroides_stercoris	0.987084	0.977132	0.0328753	0.0841753
Butane-2,3-Diol	s__Ruminococcus_bromii	0.987084	0.977132	0.033082	0.0841753
1,2-Dithiane-4,5-diol	s__Weissella_cibaria	0.929475	0.889613	0.0114256	0.0844018
1,2-Dithiane-4,5-diol	s__Streptococcus_sanguinis	0.929475	0.889613	0.011156	0.0844018
1,2-Dithiane-4,5-diol	s__Eubacterium_sp_CAG_180	0.929475	0.889613	0.0111517	0.0844018
1,2-Dithiane-4,5-diol	s__Eisenbergiella_massiliensis	0.929475	0.889613	0.0107861	0.0844018
Indoleacetic acid	s__Rothia_dentocariosa	0.961259	0.93847	0.0233589	0.0849076
Indoleacetic acid	s__Odoribacter_splanchnicus	0.961259	0.93847	0.0233281	0.0849076
1,3-Didesoxy-Pentitol	s__Collinsella_stercoris	0.902699	0.859887	0.0115183	0.0850868
Diglycolic acid	s__Weissella_cibaria	0.620968	0.545162	0.00145568	0.0858502
Diglycolic acid	s__Streptococcus_sp_A12	0.620968	0.545162	0.00149957	0.0858502
2-Heptanol	s__Bacteroides_plebeius	0.967096	0.940773	0.0242373	0.0867242
2-Heptanol	s__Bacteroides_eggerthii	0.967096	0.940773	0.0246994	0.087018
Isocyanic acid	s__Streptococcus_infantis	0.921444	0.88535	0.0137137	0.0872344
Lauric Acid	s__Olsenella_scatoligenes	0.972084	0.952145	0.0210144	0.0874962
Lauric Acid	s__Clostridium_symbiosum	0.972084	0.952145	0.0204608	0.0874962
Lauric Acid	s__Roseburia_sp_CAG_471	0.972084	0.952145	0.0209782	0.0874962
Indoleacetic acid	s__Eubacterium_sp_CAG_274	0.961259	0.93847	0.024472	0.0875638
Succinic anhydride	s__Actinomyces_odontolyticus	0.851738	0.789312	0.00692465	0.0883917
Succinic anhydride	s__Bacteroides_galacturonicus	0.851738	0.789312	0.0072131	0.0883917
Succinic anhydride	s__Coprobacter_secundus	0.851738	0.789312	0.00733381	0.0883917
Succinic anhydride	s__Veillonella_parvula	0.851738	0.789312	0.00689386	0.0883917
2-Heptanol	s__Parabacteroides_goldsteinii	0.967096	0.940773	0.0258762	0.0884426
2-Heptanol	s__Lactococcus_garvieae	0.967096	0.940773	0.0256393	0.0884426
Glycerol	s__Clostridium_bolteae	0.650367	0.580441	0.00309816	0.0886848
Isocyanic acid	s__Citrobacter_freundii	0.921444	0.88535	0.0143558	0.0888507
Fumaric acid	s__Holdemania_filiformis	0.932882	0.89181	0.0124319	0.0889655
Lauric Acid	s__Bifidobacterium_adolescentis	0.972084	0.952145	0.0226235	0.0893237
Lauric Acid	s__Streptococcus_gordonii	0.972084	0.952145	0.0225752	0.0893237
Lauric Acid	s__Streptococcus_infantis	0.972084	0.952145	0.022167	0.0893237
Palmitoleic Acid	s__Haemophilus_parainfluenzae	0.882227	0.820853	0.00944259	0.0900981
2-Heptanol	s__Anaeromassilibacillus_sp_An250	0.967096	0.940773	0.0267787	0.0901814
1,3-Didesoxy-Pentitol	s__Streptococcus_australis	0.902699	0.859887	0.0126137	0.0902665
Lauric Acid	s__Flavonifractor_plautii	0.972084	0.952145	0.023281	0.090362
2-Heptanol	s__Bifidobacterium_bifidum	0.967096	0.940773	0.0284667	0.0907611
2-Heptanol	s__Firmicutes_bacterium_CAG_110	0.967096	0.940773	0.0289326	0.0907611
2-Heptanol	s__Megamonas_hypermegale	0.967096	0.940773	0.0289124	0.0907611
2-Heptanol	s__Dialister_invisus	0.967096	0.940773	0.0274307	0.0907611
2-Heptanol	s__Bilophila_wadsworthia	0.967096	0.940773	0.028708	0.0907611
Succinic anhydride	s__Streptococcus_sp_A12	0.851738	0.789312	0.00804382	0.0921017
Lauric Acid	s__Bacteroides_coprophilus	0.972084	0.952145	0.0244643	0.0933722
Lauric Acid	s__Bacteroides_stercoris	0.972084	0.952145	0.0253078	0.0934755
Lauric Acid	s__Veillonella_rogosae	0.972084	0.952145	0.0251046	0.0934755
Deoxycholic Acid	s__Streptococcus_thermophilus	0.407493	0.333429	0.000823017	0.0942354
Fumaric acid	s__Clostridium_sp_CAG_58	0.932882	0.89181	0.0135907	0.0943111
Butane-2,3-Diol	s__Firmicutes_bacterium_CAG_170	0.987084	0.977132	0.0377753	0.0950609
Butane-2,3-Diol	s__Oscillibacter_sp_CAG_241	0.987084	0.977132	0.0382119	0.0951144
Succinic anhydride	s__Dorea_formicigenerans	0.851738	0.789312	0.00874286	0.0953388
Succinic anhydride	s__Streptococcus_sp_F0442	0.851738	0.789312	0.00915942	0.0953412
Glycerol	s__Firmicutes_bacterium_CAG_83	0.650367	0.580441	0.00375827	0.095627
Butane-2,3-Diol	s__Phascolarctobacterium_faecium	0.987084	0.977132	0.0389442	0.0958949
3-Desoxy-pentitol	s__Clostridium_disporicum	0.73162	0.658999	0.0033612	0.0962144
Butane-2,3-Diol	s__Actinomyces_naeslundii	0.987084	0.977132	0.0396405	0.0965709
5-Hydroxypentanoic acid	s__Clostridium_sp_CAG_58	0.805423	0.743727	0.00550683	0.0970049
Lauric Acid	s__Blautia_obeum	0.972084	0.952145	0.027095	0.0974137
Lauric Acid	s__Roseburia_sp_CAG_303	0.972084	0.952145	0.0272248	0.0974137
Isocyanic acid	s__Coprococcus_catus	0.921444	0.88535	0.0161852	0.0975368
Edetic Acid	s__Clostridium_sp_CAG_58	0.894212	0.843491	0.00980668	0.0976405
Butane-2,3-Diol	s__Weissella_confusa	0.987084	0.977132	0.0405292	0.0976968
Glycerol	s__Clostridium_bolteae_CAG_59	0.650367	0.580441	0.00438374	0.0982331
Glycerol	s__Erysipelatoclostridium_ramosum	0.650367	0.580441	0.00471862	0.0982331
Glycyl Tyrosine	s__Bacteroides_clarus	0.751632	0.691681	0.00388805	0.0989292
Aconitic Acid	s__Bacteroides_dorei	0.93093	0.885238	0.0104471	0.0996824
Edetic Acid	s__Clostridium_sp_CAG_299	0.894212	0.843491	0.0107116	0.0997314
Edetic Acid	s__Anaerostipes_hadrus	0.894212	0.843491	0.0108877	0.0997314
