# Supplementary material for: Multi-omics reveal microbial determinants impacting the treatment outcome of antidepressants in major depressive disorder
Source: Microbiome. 2023 Aug 28;11:195. doi: 10.1186/s40168-023-01635-6 (PMC10464022; doi:10.1186/s40168-023-01635-6)
Supplement: Supplementary file 8 — Additional file 7: Table S9. Significant plasma metabolite-microbe associations at FDR < 0.1 for all MDD sample data(results from LMM, with species variables selected by GLMMLasso) [file 40168_2023_1635_MOESM7_ESM.xlsx]

## Sheet: S9
Table S9: Significant plasma metabolite-microbe associations at FDR < 0.1 for all MDD sample data(results from LMM, with species variables selected by GLMMLasso)
metabolite	species	coefficient	pval	qval	metabolite affected by ESC treatment
1-{2,4,6-Trishydroxyphenyl}propan-1-one	s__Turicibacter_sanguinis	0.0653291	0.00280554	0.0448886	Y
2-Hydroxybutyric acid	s__Streptococcus_salivarius	-0.0514384	0.00360384	0.0360384	Y
3-Aminoisobutanoic acid	s__Roseburia_sp_CAG_471	0.0376149	0.00520994	0.083359	Y
3-Hydroxyisovaleric acid	s__Veillonella_rogosae	-0.0499246	0.0138143	0.0828858	Y
3-Hydroxyisovaleric acid	s__Streptococcus_mitis	-0.0382543	0.00734201	0.0828858	Y
4-Deoxyerythronic acid	s__Streptococcus_salivarius	-0.0463972	0.00274346	0.00548693	Y
Ascorbic Acid	s__Cloacibacillus_porcorum	0.101826	3.54581e-05	0.000673704	Y
Ascorbic Acid	s__Roseburia_hominis	-0.0225222	0.0315621	0.0999465	Y
Ascorbic Acid	s__Oxalobacter_formigenes	-0.0469545	0.00371737	0.0256753	Y
Ascorbic Acid	s__Phascolarctobacterium_faecium	0.0293002	0.004054	0.0256753	Y
Ascorbic Acid	s__Clostridium_perfringens	0.0409457	0.0295078	0.0999465	Y
Ascorbic Acid	s__Bacteroides_xylanisolvens	0.0299066	0.00916281	0.0435234	Y
Diethanolamine	s__Streptococcus_salivarius	-0.051081	0.00329945	0.0474371	Y
Diethanolamine	s__Enterorhabdus_caecimuris	-0.0529647	0.00338837	0.0474371	Y
L-Tryptophan	s__Streptococcus_thermophilus	0.0304469	0.00554681	0.0776554	Y
L-Tryptophan	s__Parabacteroides_gordonii	-0.0615759	0.00514812	0.0776554	Y
L-Tyrosine	s__Parabacteroides_gordonii	-0.0677168	0.00107266	0.0353979	Y
Malic acid	s__Hungatella_hathewayi	0.0378474	0.00208478	0.0406531	Y
N-Acetyl-D-Tryptophan	s__Hungatella_hathewayi	0.0556447	0.00092962	0.0362552	Y
N-Carbamoylaspartate	s__Clostridium_disporicum	0.0535298	0.00630301	0.0939138	Y
N-Carbamoylaspartate	s__Actinomyces_odontolyticus	-0.0632932	0.000857438	0.0291529	Y
N-Carbamoylaspartate	s__Flavonifractor_plautii	0.0471168	0.00828651	0.0939138	Y
Palmitelaidic acid	s__Alistipes_finegoldii	0.0456658	0.0026108	0.0614676	Y
Palmitelaidic acid	s__Dorea_formicigenerans	0.0478582	0.00292703	0.0614676	Y
Phenoxyacetic acid	s__Parabacteroides_goldsteinii	-0.0591958	0.00368262	0.0478741	Y
Phenoxyacetic acid	s__Bacteroides_faecis	-0.0385701	0.0149178	0.0814721	Y
Phenoxyacetic acid	s__Coprobacter_fastidiosus	0.0532068	0.00354937	0.0478741	Y
Phenoxyacetic acid	s__Akkermansia_muciniphila	0.0365735	0.0236802	0.0814721	Y
Phenoxyacetic acid	s__Haemophilus_sp_HMSC71H05	0.0622852	0.0250684	0.0814721	Y
Phenoxyacetic acid	s__Bacteroides_uniformis	0.0685095	0.0189443	0.0814721	Y
Pyroglutamic acid	s__Paraprevotella_clara	-0.0408193	0.000861503	0.0107688	Y
Sarcosine	s__Bacteroides_vulgatus	0.0381468	0.00101729	0.021363	Y
Sarcosine	s__Prevotella_copri	0.0224485	0.00548341	0.0575758	Y
Stigmasterol	s__Olsenella_scatoligenes	0.108453	0.00224262	0.0986752	Y
Tetracosane	s__Streptococcus_oralis	0.13905	0.000795148	0.0210714	Y
Tetracosane	s__Oscillibacter_sp_CAG_241	-0.132042	0.000112025	0.00593732	Y
Tetracosane	s__Firmicutes_bacterium_CAG_110	0.102693	0.00494312	0.0873284	Y
Tromethamine	s__Bacteroides_coprophilus	-0.0526605	0.00258361	0.0775083	Y
Indole-3-propionic acid	s__Bacteroides_plebeius	0.0458142	0.00527628	0.100249	Y
Indole-3-propionic acid	s__Streptococcus_cristatus	-0.112634	0.00338016	0.100249	Y
1,3-Dihydroxypyridine	s__Streptococcus_sp_F0442	-0.189382	0.00313719	0.0925472	N
1,3-Dihydroxypyridine	s__Streptococcus_salivarius	-0.114483	0.00191284	0.0925472	N
13beta-Ethyl-3-oximinogon-4-en-17-one	s__Anaerofustis_stercorihominis	0.232137	0.000316614	0.0151975	N
13beta-Ethyl-3-oximinogon-4-en-17-one	s__Bilophila_wadsworthia	0.0896795	0.00609706	0.0975529	N
13beta-Ethyl-3-oximinogon-4-en-17-one	s__Bacteroides_thetaiotaomicron	-0.111637	0.00567058	0.0975529	N
2-Amino[1,3]thiazolo[4,5-d]pyrimidine-5,7-diol	s__Parabacteroides_merdae	0.0489988	0.00279399	0.0732867	N
2-Amino[1,3]thiazolo[4,5-d]pyrimidine-5,7-diol	s__Flavonifractor_plautii	0.0729872	0.00505426	0.0732867	N
2-Heptanol	s__Barnesiella_intestinihominis	-0.0578655	0.00104737	0.0513211	N
2-Hydroxy-2-Methylbutanoic Acid	s__Eubacterium_sp_CAG_180	-0.0635845	0.00109747	0.0526785	N
2-Hydroxy-3-methylbutyric acid	s__Eubacterium_siraeum	-0.0451054	0.00045822	0.00061096	N
2-Hydroxybutanoic Acid	s__Parabacteroides_gordonii	-0.135807	0.00112887	0.0191909	N
2-Hydroxybutanoic Acid	s__Gemmiger_formicilis	-0.0937233	0.000486291	0.0165339	N
2-Hydroxybutanoic Acid	s__Bacteroides_fragilis	-0.0584061	0.0019945	0.0226044	N
2-Hydroxybutanoic Acid	s__Clostridium_leptum	0.0764474	0.00420456	0.0357387	N
2-Ketoisocaproic acid	s__Streptococcus_thermophilus	0.0321878	0.00136467	0.0426296	N
2-Ketoisocaproic acid	s__Clostridium_spiroforme	-0.0503785	0.00193771	0.0426296	N
2-Ketoisocaproic acid	s__Megasphaera_elsdenii	0.0426924	0.00882051	0.0970256	N
2-Ketoisocaproic acid	s__Parvimonas_micra	0.0764135	0.00826418	0.0970256	N
2-Oxo-propanoic acid	s__Coprobacillus_cateniformis	-0.046501	0.00681259	0.0726676	N
2-Oxo-propanoic acid	s__Roseburia_faecis	-0.0400846	0.000103728	0.00331929	N
2-Oxo-propanoic acid	s__Holdemania_filiformis	-0.0450323	0.00293284	0.0469254	N
2-Oxoethyl dihydrogen phosphate	s__Intestinibacter_bartlettii	0.0430412	0.00242541	0.0424447	N
2-Oxoethyl dihydrogen phosphate	s__Agathobaculum_butyriciproducens	0.0537318	0.000825278	0.0288847	N
2,4-Diaminobutyric Acid	s__Ruminococcus_bromii	-0.0291492	0.00285228	0.0641763	N
2,4-Diaminobutyric Acid	s__Eubacterium_eligens	0.0336241	0.00487507	0.073126	N
2,4-Diaminobutyric Acid	s__Anaerofustis_stercorihominis	0.0988375	0.00275957	0.0641763	N
2,4,6-Trimethylbenzoic acid	s__Streptococcus_sp_A12	-0.122797	0.00346163	0.077494	N
2,4,6-Trimethylbenzoic acid	s__Eisenbergiella_massiliensis	-0.0943185	0.00110013	0.0539062	N
2,4,6-Trimethylbenzoic acid	s__Dialister_sp_CAG_357	-0.04638	0.00512639	0.077494	N
2,4,6-Trimethylbenzoic acid	s__Blautia_hydrogenotrophica	0.104452	0.00948906	0.077494	N
2,4,6-Trimethylbenzoic acid	s__Clostridium_bolteae	-0.0818631	0.00695046	0.077494	N
2,4,6-Trimethylbenzoic acid	s__Megamonas_funiformis	-0.0531794	0.00822668	0.077494	N
2,5-Dihydroxy-pyrazine	s__Intestinibacter_bartlettii	0.0408876	0.000228808	0.00663543	N
2,5-Dihydroxy-pyrazine	s__Bacteroides_finegoldii	-0.0254392	0.0031289	0.0280277	N
2,5-Dihydroxy-pyrazine	s__Eubacterium_eligens	0.0243325	0.00386589	0.0280277	N
2,5-Dihydroxy-pyrazine	s__Clostridium_bolteae_CAG_59	-0.0318826	0.0187885	0.090811	N
2,5-Dihydroxy-pyrazine	s__Alistipes_shahii	-0.039832	0.00106287	0.0154116	N
2,5-Dihydroxy-pyrazine	s__Sellimonas_intestinalis	-0.0251878	0.01816	0.090811	N
2,5-Piperazinedione	s__Eisenbergiella_massiliensis	-0.0862219	0.00244255	0.0483565	N
2,5-Piperazinedione	s__Roseburia_faecis	-0.0498599	0.00268647	0.0483565	N
3-Hydroxypicolinic acid	s__Clostridium_spiroforme	0.0745463	0.00178798	0.0661554	N
3-Trimethylsiloxyoctanoic acid	s__Parabacteroides_goldsteinii	0.0330171	0.00586954	0.064565	N
3-Trimethylsiloxyoctanoic acid	s__Bacteroides_coprophilus	-0.0382092	0.00152673	0.0302328	N
3-Trimethylsiloxyoctanoic acid	s__Actinobaculum_sp_oral_taxon_183	-0.1042	0.00183229	0.0302328	N
3,6,9,12,15,18,21-Heptaoxatricosane-1,23-dioate	s__Anaerostipes_hadrus	0.0855573	0.00519475	0.0692633	N
3,6,9,12,15,18,21-Heptaoxatricosane-1,23-dioate	s__Streptococcus_thermophilus	0.0495659	0.00239452	0.0692633	N
3,6,9,12,15,18,21-Heptaoxatricosane-1,23-dioate	s__Bifidobacterium_bifidum	-0.0440444	0.0109389	0.0729261	N
3,6,9,12,15,18,21-Heptaoxatricosane-1,23-dioate	s__Dielma_fastidiosa	0.0837755	0.00936169	0.0729261	N
3,6,9,12,15,18,21-Heptaoxatricosane-1,23-dioate	s__Allisonella_histaminiformans	0.0794247	0.00441916	0.0692633	N
3,6,9,12,15,18,21-Heptaoxatricosane-1,23-dioate	s__Ruminococcus_bicirculans	0.0465125	0.00919053	0.0729261	N
4-(Dimethylamino)azobenzene	s__Parabacteroides_merdae	0.0330459	0.00161769	0.0501483	N
4-Acetamino phenol	s__Oxalobacter_formigenes	-0.052679	0.00346425	0.0623565	N
4-Acetamino phenol	s__Parabacteroides_merdae	0.0308671	0.00208811	0.0623565	N
4-Hydroxybutanoic acid	s__Cloacibacillus_porcorum	0.115331	0.000598197	0.00737776	N
4-Hydroxybutanoic acid	s__Bacteroides_vulgatus	-0.0495607	0.00887998	0.0410699	N
4-Hydroxybutanoic acid	s__Anaeromassilibacillus_sp_An250	-0.0461255	0.0207904	0.0769244	N
4-Hydroxybutanoic acid	s__Oxalobacter_formigenes	-0.0677388	0.00202402	0.0149778	N
4-Hydroxybutanoic acid	s__Roseburia_inulinivorans	0.0513756	0.00169322	0.0149778	N
4-Hydroxybutanoic acid	s__Megasphaera_elsdenii	0.0539478	0.00282838	0.0174417	N
4-Hydroxybutanoic acid	s__Eubacterium_infirmum	0.0860944	0.0150918	0.0620442	N
4-Hydroxybutanoic acid	s__Lactococcus_petauri	0.211963	0.000105318	0.00380825	N
4-Hydroxybutanoic acid	s__Lactococcus_garvieae	-0.224386	0.000205851	0.00380825	N
4-Hydroxybutanoic acid	s__Bacteroides_plebeius	-0.0271301	0.00568262	0.0300367	N
4-Hydroxybutyric Acid	s__Roseburia_hominis	-0.0374246	0.00242864	0.0412868	N
4-Hydroxybutyric Acid	s__Rothia_dentocariosa	0.0857819	0.00831755	0.0706992	N
4-Hydroxybutyric Acid	s__Bacteroides_stercoris	-0.0264869	0.00653461	0.0706992	N
4-Hydroxyphenyllactic acid	s__Veillonella_sp_T11011_6	0.108054	0.00171988	0.0772244	N
4-Hydroxyproline	s__Ruminococcus_lactaris	0.0404029	0.00506549	0.0738037	N
4-Hydroxyproline	s__Mogibacterium_diversum	0.0921162	0.00570295	0.0738037	N
4-Hydroxyproline	s__Actinobaculum_sp_oral_taxon_183	-0.169666	0.000935469	0.0494204	N
4-Hydroxyproline	s__Lactococcus_lactis	-0.0959585	0.00159421	0.0494204	N
4-Propylbenzoate	s__Akkermansia_muciniphila	-0.053394	0.00142325	0.0426974	N
5-Hydroxynorvaline	s__Anaerotruncus_colihominis	0.138075	5.04347e-06	0.000282434	N
5-Hydroxynorvaline	s__Clostridium_bolteae	-0.100108	0.000916418	0.0256597	N
5-Hydroxypentanoic acid	s__Anaerotruncus_colihominis	0.0937227	0.000272132	0.0155115	N
5-Hydroxypipecolic acid	s__Agathobaculum_butyriciproducens	0.110491	0.000858687	0.0343475	N
5-Hydroxypipecolic acid	s__Streptococcus_sanguinis	-0.0972277	0.00356181	0.0712363	N
5,6-Dihydro-5-methyluracil	s__Alistipes_indistinctus	-0.0607401	0.00172057	0.0653818	N
Allose	s__Clostridium_leptum	0.0963958	0.00101529	0.0548258	N
Alpha-Tocopherol	s__Bacteroides_uniformis	0.0376278	0.0164202	0.0492606	N
Aminomalonate	s__Catabacter_hongkongensis	-0.0474498	0.00352471	0.0609621	N
Aminomalonate	s__Bacteroides_uniformis	0.045068	0.0112884	0.0790185	N
Aminomalonate	s__Bacteroides_faecis	0.0349082	0.00653165	0.0609621	N
Aminomalonate	s__Megasphaera_elsdenii	0.0344541	0.00502519	0.0609621	N
Arachidonic Acid	s__Clostridium_sp_CAG_58	0.0367387	0.00050124	0.0170422	N
Arachidonic Acid	s__Bacteroides_coprocola	-0.0226886	0.00239243	0.0211545	N
Arachidonic Acid	s__Dorea_formicigenerans	0.0365296	0.00248876	0.0211545	N
Arbutin	s__Bacteroides_faecis	-0.0556451	0.00244253	0.0309387	N
Arbutin	s__Bacteroides_clarus	-0.0758557	0.00223681	0.0309387	N
Arbutin	s__Dorea_longicatena	0.0798988	0.000289395	0.010997	N
Arsenate	s__Ruminococcus_bromii	0.0449173	0.00694513	0.0717664	N
Arsenate	s__Eubacterium_sp_CAG_274	-0.0591605	0.00415761	0.064443	N
Arsenate	s__Clostridium_innocuum	0.0825796	0.000929017	0.0287995	N
Beta-Glutamic Acid	s__Eggerthella_lenta	0.107966	0.00167863	0.0453229	N
Beta-Glutamic Acid	s__Parabacteroides_gordonii	-0.128748	0.00151831	0.0453229	N
Beta-Glycerophosphoric acid	s__Clostridium_perfringens	0.1205	0.00194896	0.0838052	N
Biphenyl	s__Phascolarctobacterium_faecium	0.033204	0.0107814	0.0512115	N
Biphenyl	s__Alistipes_shahii	-0.0385256	0.0214195	0.0813943	N
Biphenyl	s__Roseburia_hominis	-0.0336015	0.00991696	0.0512115	N
Biphenyl	s__Megasphaera_elsdenii	0.0477022	0.0033577	0.0512115	N
Biphenyl	s__Actinomyces_sp_oral_taxon_181	0.0431652	0.0294398	0.0932259	N
Biphenyl	s__Actinomyces_sp_HPA0247	-0.0976677	0.00634139	0.0512115	N
Butanedioic acid	s__Butyricimonas_virosa	-0.0444082	0.000104511	0.00334435	N
Butylamine	s__Clostridium_symbiosum	-0.139455	0.000102673	0.00564704	N
Caprylic Acid	s__Actinomyces_sp_HPA0247	-0.199954	0.000387035	0.0181907	N
Carbonate	s__Bacteroides_galacturonicus	-0.0752554	0.0128485	0.0995593	N
Carbonate	s__Holdemania_filiformis	-0.0843825	0.000306136	0.0140822	N
Carbonate	s__Coprococcus_comes	0.0505584	0.00957701	0.0995593	N
Carbonate	s__Klebsiella_variicola	0.055021	0.00599766	0.0919641	N
Carbonate	s__Veillonella_atypica	-0.0694165	0.0038384	0.0882832	N
Carbonate	s__Gemella_sanguinis	0.063389	0.012986	0.0995593	N
Ciliatine	s__Oxalobacter_formigenes	-0.0312351	0.00353728	0.0252526	N
Ciliatine	s__Gordonibacter_pamelaeae	0.0330537	0.00999172	0.0343451	N
Ciliatine	s__Veillonella_infantium	0.0385714	0.0244994	0.0572954	N
Ciliatine	s__Parabacteroides_merdae	0.0189822	0.000953494	0.0152559	N
Ciliatine	s__Megasphaera_elsdenii	0.0239916	0.00473486	0.0252526	N
Ciliatine	s__Klebsiella_pneumoniae	-0.0150044	0.0107328	0.0343451	N
Citrulline	s__Holdemania_filiformis	0.0272776	0.0168926	0.0793407	N
Citrulline	s__Anaerofustis_stercorihominis	0.0575325	0.0176162	0.0793407	N
Citrulline	s__Bacteroides_eggerthii	-0.0184509	0.021361	0.0793407	N
Citrulline	s__Catabacter_hongkongensis	-0.0599981	0.000199042	0.00517508	N
Citrulline	s__Slackia_isoflavoniconvertens	-0.0345938	0.0186926	0.0793407	N
Citrulline	s__Parabacteroides_gordonii	-0.0410589	0.0175249	0.0793407	N
Citrulline	s__Bacteroides_coprocola	-0.0152948	0.0279904	0.0909687	N
Citrulline	s__Streptococcus_oralis	-0.0363574	0.00848659	0.0793407	N
D-Tagatose	s__Bifidobacterium_longum	0.0909347	0.000235239	0.00658668	N
D-Tagatose	s__Collinsella_intestinalis	-0.070086	0.00819914	0.0765253	N
D-Tagatose	s__Streptococcus_thermophilus	-0.0548325	0.00375927	0.0526298	N
Deoxycholic Acid	s__Streptococcus_thermophilus	-0.0669137	1.75472e-05	0.000684342	N
Deoxycholic Acid	s__Prevotella_copri	0.050551	0.00316505	0.0485206	N
Deoxycholic Acid	s__Olsenella_scatoligenes	-0.0876617	0.00373235	0.0485206	N
Diethyl aminomalonate	s__Alistipes_inops	-0.0880384	0.0023005	0.0874192	N
Diethyl aminomalonate	s__Clostridium_asparagiforme	0.0917899	0.00464319	0.0882207	N
Dihydroxymalonic Acid	s__Rothia_dentocariosa	0.187817	0.000444399	0.0186648	N
Edetic Acid	s__Firmicutes_bacterium_CAG_83	0.05286	0.0068764	0.0893932	N
Edetic Acid	s__Actinomyces_sp_HMSC035G02	-0.0976253	0.00442787	0.0893932	N
Erythritol	s__Bifidobacterium_longum	-0.0317589	0.00466344	0.0512979	N
Erythritol	s__Alistipes_shahii	-0.0388115	0.000438328	0.00964322	N
Erythronic acid	s__Ruthenibacterium_lactatiformans	-0.0763611	0.000842696	0.0421348	N
Erythronic acid	s__Rothia_dentocariosa	0.112225	0.00522822	0.0871369	N
Erythronic acid	s__Streptococcus_thermophilus	0.0385727	0.00452407	0.0871369	N
Ethanolamine	s__Streptococcus_thermophilus	0.0410262	0.000159485	0.00829323	N
Galacturonic Acid	s__Bacteroides_salyersiae	0.0260876	0.0118215	0.0492562	N
Galacturonic Acid	s__Tyzzerella_nexilis	-0.0447814	0.00705737	0.0352868	N
Galacturonic Acid	s__Intestinibacter_bartlettii	0.0352426	0.00568831	0.0352868	N
Galacturonic Acid	s__Ruthenibacterium_lactatiformans	-0.0513346	0.000286824	0.00717059	N
Galacturonic Acid	s__Barnesiella_intestinihominis	-0.0243244	0.0213249	0.0761605	N
Galacturonic Acid	s__Eubacterium_ventriosum	-0.0394225	0.00068759	0.00859487	N
Gamma-Tocopherol	s__Eubacterium_sp_CAG_274	0.0303668	0.00922793	0.0892033	N
Gamma-Tocopherol	s__Streptococcus_mitis	-0.0568867	0.00712482	0.0892033	N
Gamma-Tocopherol	s__Clostridium_sp_CAG_299	0.0342671	0.00759479	0.0892033	N
Guanidinosuccinate	s__Hungatella_hathewayi	0.0494388	0.00211358	0.0359309	N
Harmol	s__Actinomyces_sp_oral_taxon_181	0.0819433	0.00370962	0.0500798	N
Harmol	s__Phascolarctobacterium_faecium	0.0405488	0.0036929	0.0500798	N
Harmol	s__Klebsiella_pneumoniae	-0.0474889	0.000344114	0.0185821	N
Harmol	s__Ruminococcus_bicirculans	0.048569	0.00119737	0.0323289	N
Harmol	s__Alistipes_indistinctus	-0.0496818	0.00544696	0.0588272	N
Indole-3-Acetate	s__Bacteroides_xylanisolvens	-0.0790643	0.00201802	0.0289249	N
Indole-3-Acetate	s__Bacteroides_caccae	-0.0564989	0.00170811	0.0289249	N
Indole-3-Acetate	s__Bifidobacterium_pseudocatenulatum	0.0605441	0.00192466	0.0289249	N
Indoleacetic acid	s__Bacteroides_plebeius	0.0305559	0.00091444	0.0274332	N
L-Cystine	s__Barnesiella_intestinihominis	0.0519653	0.000542941	0.0298618	N
L-Threonic acid	s__Intestinibacter_bartlettii	0.0466829	0.000127446	0.0080291	N
Levoglucosan	s__Streptococcus_parasanguinis	0.14708	0.000174109	0.0109689	N
Levoglucosan	s__Streptococcus_salivarius	-0.1343	0.00194043	0.0611236	N
Lignoceric Acid	s__Enterobacter_cloacae_complex	0.050779	0.000238875	0.00131381	N
Lignoceric Acid	s__Intestinimonas_butyriciproducens	0.0309129	0.0147881	0.0406672	N
Methyl 6-deoxy-alpha-L-Galactopyranoside	s__Mogibacterium_diversum	0.077272	0.00386532	0.0695757	N
Methyl 6-deoxy-alpha-L-Galactopyranoside	s__Megasphaera_elsdenii	0.0451413	0.00336021	0.0695757	N
Methyl 6-deoxy-alpha-L-Galactopyranoside	s__Streptococcus_thermophilus	0.0256003	0.00672647	0.0807177	N
Methyl isoleucinate	s__Bacteroides_coprophilus	0.0550916	0.00593374	0.0788353	N
Methyl isoleucinate	s__Gemella_morbillorum	-0.0967171	0.0240831	0.0909806	N
Methyl isoleucinate	s__Alistipes_finegoldii	-0.0562578	0.00143933	0.0489373	N
Methyl isoleucinate	s__Streptococcus_parasanguinis	-0.054399	0.0192094	0.0909806	N
Methyl isoleucinate	s__Blautia_hansenii	-0.0762766	0.00927474	0.0788353	N
Methyl isoleucinate	s__Gemella_haemolysans	0.0889878	0.0234521	0.0909806	N
Methyl isoleucinate	s__Firmicutes_bacterium_CAG_95	-0.0711693	0.0167538	0.0909806	N
Methyl methacrylate	s__Hungatella_hathewayi	0.0480957	0.00269824	0.0836456	N
Morpholine	s__Dorea_formicigenerans	-0.10595	0.000202546	0.0139756	N
Myristic acid	s__Clostridium_spiroforme	0.124287	9.71101e-05	0.00621505	N
N-Acetyl-5-Hydroxytryptamine	s__Eubacterium_sp_CAG_251	-0.0390967	0.00123131	0.0357081	N
p-Toluenesulfonic acid	s__Parabacteroides_merdae	-0.0883572	0.000341917	0.0215408	N
Pelargonic acid	s__Megasphaera_elsdenii	0.0552011	0.00016611	0.00681053	N
Pentacosanoic acid	s__Veillonella_rogosae	-0.172983	0.00174156	0.094044	N
Phosphenodiimidic amide	s__Streptococcus_oralis	-0.104108	4.36454e-05	0.00231321	N
Phosphoglycolic acid	s__Anaerotruncus_colihominis	0.0627491	0.00138231	0.0677332	N
Piperidone	s__Streptococcus_thermophilus	0.0558312	0.00164559	0.0526588	N
Putrescine	s__Actinomyces_naeslundii	-0.133019	0.000934839	0.0271103	N
Pyrazine, 3,6-dihydro-3,6-dimethyl-2,3,5-triol	s__Bifidobacterium_pseudocatenulatum	0.0328461	0.0022012	0.0382799	N
Pyrazine, 3,6-dihydro-3,6-dimethyl-2,3,5-triol	s__Roseburia_faecis	-0.0292861	0.0030624	0.0382799	N
Pyrophosphate	s__Parabacteroides_gordonii	-0.091813	0.000126517	0.0037955	N
Pyrophosphate	s__Agathobaculum_butyriciproducens	0.0526836	0.00785898	0.0785898	N
Pyrophosphate	s__Intestinibacter_bartlettii	0.0473983	0.00489276	0.0733915	N
Pyrrole-2-carboxylic acid	s__Alistipes_shahii	-0.0551803	6.78417e-05	0.00291719	N
Scyllo-Inositol	s__Bacteroides_dorei	0.0300454	0.00323975	0.0700809	N
Scyllo-Inositol	s__Alistipes_shahii	-0.0489336	0.00560647	0.0700809	N
Sedoheptulose	s__Christensenella_minuta	0.118191	0.00177345	0.0993133	N
Squalene	s__Alistipes_putredinis	0.0590454	0.00150183	0.020525	N
Squalene	s__Blautia_wexlerae	0.118593	0.000452668	0.00927969	N
Squalene	s__Butyricimonas_virosa	0.0883744	0.000234417	0.00927969	N
Succinic anhydride	s__Parabacteroides_gordonii	-0.140013	0.00103252	0.0578212	N
Tranexamic Acid	s__Escherichia_coli	0.0994286	0.000346595	0.0187161	N
trans-trans-Muconic acid	s__Bacteroides_caccae	0.0538823	0.00116915	0.0374128	N
Trehalose-6-Phosphate	s__Clostridium_bolteae	0.0806946	0.00300016	0.0825045	N
Triethylene glycol	s__Intestinibacter_bartlettii	0.0576104	0.00181635	0.0762869	N
Trisaccharide	s__Bacteroides_coprocola	0.0626492	0.00205631	0.0418115	N
Trisaccharide	s__Phascolarctobacterium_faecium	0.0813108	0.00169917	0.0418115	N
Trisaccharide	s__Ruminococcus_gnavus	-0.102286	0.00407634	0.0621642	N
UDP-L-arabinose	s__Leuconostoc_citreum	-0.233768	0.00166044	0.045662	N
UDP-L-arabinose	s__Bacteroides_cellulosilyticus	-0.101989	0.000656806	0.0361243	N
Uracil	s__Bacteroides_uniformis	0.083021	0.000445427	0.0133628	N
Uric Acid	s__Eubacterium_sp_CAG_180	-0.0267404	0.0149541	0.0648013	N
Uric Acid	s__Anaeromassilibacillus_sp_An250	-0.0356361	0.0299037	0.0867902	N
Uric Acid	s__Ruminococcus_torques	-0.025173	0.0333808	0.0867902	N
Xylonolactone	s__Anaerofustis_stercorihominis	0.181329	0.00148339	0.0563689	N
Xylonolactone	s__Bacteroides_vulgatus	0.0697049	0.0061333	0.0776885	N
Xylonolactone	s__Bacteroides_coprophilus	-0.0760041	0.00334214	0.0635006	N
