# Supplementary material for: Multi-omics reveal microbial determinants impacting the treatment outcome of antidepressants in major depressive disorder
Source: Microbiome. 2023 Aug 28;11:195. doi: 10.1186/s40168-023-01635-6 (PMC10464022; doi:10.1186/s40168-023-01635-6)
Supplement: Supplementary file 9 — Additional file 8: Table S10. Spearman's correlations between richness index and sporulation genes at FDR < 0.05 at baseline [file 40168_2023_1635_MOESM8_ESM.xlsx]

## Sheet: S10
Table S10: Spearman's correlations between richness index and sporulation genes at FDR < 0.05 at baseline
diversity index	sporulation gene	coefficient	pval	qval
Richness	CD630_07740	0.464973	3.09444e-07	4.48693e-05
Richness	CD630_35690	0.4292	2.88867e-06	0.000166126
Richness	CD630_00570	0.426238	3.43709e-06	0.000166126
Richness	CD630_00010	0.409151	9.07733e-06	0.000284066
Richness	CD630_25890	0.405713	1.09665e-05	0.000284066
Richness	CD630_05980	0.402011	1.3411e-05	0.000284066
Richness	CD630_15670	0.401598	1.37135e-05	0.000284066
Richness	CD630_26440	0.377727	4.73886e-05	0.000858918
Richness	CD630_35420	0.363853	9.33192e-05	0.00150348
Richness	CD630_00630	0.336153	0.000330178	0.00478758
Richness	CD630_12140	0.333858	0.000364728	0.00480778
Richness	CD630_26430	0.327913	0.000470332	0.00568317
Richness	CD630_08810	0.320578	0.00063918	0.00697937
Richness	CD630_00550	0.319295	0.00067387	0.00697937
Richness	CD630_11920	0.285785	0.00247413	0.023083
Richness	CD630_22310	0.282727	0.00276522	0.0235857
Richness	CD630_20480	0.273482	0.00384192	0.0309488
Richness	CD630_36730	0.264992	0.00514664	0.039277
Richness	CD630_11990	0.23918	0.0118518	0.0781141
Richness	CD630_26290	0.220684	0.0205172	0.10625
Richness	CD630_16910	0.19642	0.0397234	0.164568
Richness	CD630_13340	0.160106	0.0947565	0.284558
