# Supplementary material for: Multi-omics reveal microbial determinants impacting the treatment outcome of antidepressants in major depressive disorder
Source: Microbiome. 2023 Aug 28;11:195. doi: 10.1186/s40168-023-01635-6 (PMC10464022; doi:10.1186/s40168-023-01635-6)
Supplement: Supplementary file 10 — Additional file 9: Table S11. Diet and Lifestyle Questionnaire [file 40168_2023_1635_MOESM9_ESM.xlsx]

## Sheet: Sheet1
Table S11 Diet and Lifestyle Questionnaire
Please fill in the following form according to personal diet and living habits：
Smoking Tick the corresponding options√ (Multiple choice)
Currently smoking：yes□ no□		Smoking history：yes□ no□
Father is a smoker：yes□ no□		Mother is a smoker：yes□ no□
Mother had smoked during pregnancy：
yes□ no□ unclear□
Eating habits (General) Tick the corresponding options√ (Multiple choice)
High-fat diet (Tend to a greasy diet)：yes□ no□		High-fiber diet (Tend to eat vegetables)：yes□ no□
High-sodium diet (Tend to eat salty)：yes□ no□		Protein-rich diet (Love to eat meat)：yes□ no□
Past medical history Tick the corresponding options√ (Multiple choice)
Gastric ulcer：with□ without□		Arthritis：with□ without□
Inflammatory bowel disease(IBD)：with□ without□		Food allergy：with□ without□
Irritable bowel syndrome(IBS)：with□ without□		Drug allergy：with□ without□
Cholecystolithiasis：with□ without□		Asthma：with□ without□
Records of drugs use within 3 months Tick the corresponding options√ (Multiple choice)
Antibiotics：with□ without□		Diuretics：with□ without□
Platelet aggregation inhibitors(PAIs)：with□ without□		Aldosterone receptor antagonists：with□ without□
Non-steroidal anti-inflammatory drugs(NSAIDs)：with□ without□		Calcium channel blockers(CCBs)：with□ without□
Vitamin B12：with□ without□		Vitamin K antagonist：with□ without□
Folic acid：with□ without□		Oral steroid hormone：with□ without□
Insulin：with□ without□		Phosphodiesterase inhibitor：with□ without□
Metformin hydrochloride：with□ without□		Endothelin receptor antagonist：with□ without□
Cathartic：with□ without□		Prostacyclin drugs：with□ without□
Statin drugs：with□ without□
If the type of drugs was unclear, please write down the name and dose of the drug used in the past three months.：
Antibiotics use records within 3 months
The name of antibiotics (chemical names or trade name)：	Dose(dosage and frequency/d)：	Duration：
		□□days or □□months or □□years
Probiotics / Prebiotics use records within 3 months
Probiotics/ Prebiotics：yes□ no□	(Choose ‘yes’ to fill out) ml/d	(Choose ‘yes’ to fill out)Duration：
Antibiotics use records within 3 months Tick the corresponding options√( Multiple choice)
Penicillins：with□ without□		Cephalosporin：with□ without□
Carbapenem(XX-peinan)：with□ without□		Aminoglycosides：with□ without□
Tetracycline(XX-mycin)：with□ without□		Macrolide：with□ without□
Sulfonamides：with□ without□		Quinolone(XX-xacin)：with□ without□
Nitiomidazoles：with□ without□		Fosfomycins：with□ without□
Anti-fungal：with□ without□
The name of antibiotics（chemical names or trade name）：	Dose（Dosage and frequency/d）：	Duration：
		□□days or □□months or □□years
